# Supplementary material for: Global research trends at the intersection of climate change and parasitic diseases: a systematic bibliometric research (2000–2025)
Source: Front Cell Infect Microbiol. 2026 May 4;16:1804158. doi: 10.3389/fcimb.2026.1804158 (PMC13180821; doi:10.3389/fcimb.2026.1804158)
Supplement: Supplementary file 1 [file DataSheet1.zip]

Archive with 9 entries (7 files):
- SDC/
- SDC/SDC/
- SDC/SDC/climate_parasite_heatmap_analysis.xlsx
- SDC/SDC/cluster_summary.xlsx
- SDC/SDC/forecast_summary.xlsx
- SDC/SDC/literature_metrics_summary.txt
- SDC/SDC/strong_correlations.xlsx
- SDC/SDC/Terms Merge.xlsx
- SDC/SDC/top_keywords_analysis.xlsx
