# Supplementary material for: Global research trends at the intersection of climate change and parasitic diseases: a systematic bibliometric research (2000–2025)
Source: Front Cell Infect Microbiol. 2026 May 4;16:1804158. doi: 10.3389/fcimb.2026.1804158 (PMC13180821; doi:10.3389/fcimb.2026.1804158)
Supplement: Supplementary file 1 [file DataSheet1.zip › SDC/SDC/climate_parasite_heatmap_analysis.xlsx]

## Sheet: Raw_Data
keyword	2000	2001	2002	2003	2004	2005	2006	2007	2008	2009	2010	2011	2012	2013	2014	2015	2016	2017	2018	2019	2020	2021	2022	2023	2024	2025
PARASITE	0	3	4	1	8	3	10	5	10	9	16	20	18	21	30	35	32	27	29	52	59	73	55	55	76	97
CLIMATE CHANGE	1	0	1	0	3	4	5	2	11	13	15	24	19	22	30	38	28	34	34	32	53	48	47	50	62	75
EPIDEMIOLOGY	4	4	1	2	1	2	3	1	2	6	5	6	10	10	13	8	11	9	15	10	19	21	14	16	15	16
ZOONOSIS	1	0	0	0	2	1	0	0	1	1	1	3	2	3	9	14	10	10	9	15	16	24	17	19	26	33
MALARIA	0	1	1	3	2	1	5	1	4	3	4	2	13	6	8	10	15	9	11	13	13	8	18	14	21	27
PREVALENCE	1	2	1	0	0	1	3	2	1	2	1	3	4	4	7	4	9	6	8	16	23	19	17	20	25	30
TEMPERATURE	0	1	0	1	0	0	7	1	4	4	2	5	4	8	4	5	8	8	11	12	10	18	13	16	17	13
PLASMODIUM	0	0	0	0	1	2	5	2	2	3	3	7	8	6	9	11	7	3	14	7	6	14	14	12	9	11
CLIMATE	5	3	2	1	1	0	2	4	2	1	3	6	3	9	1	4	5	7	8	18	6	12	11	10	13	12
DISEASE	0	3	0	0	1	1	3	1	7	6	5	5	8	6	4	5	5	5	5	5	8	7	8	4	17	7
SHEEP	3	3	2	1	2	1	3	3	4	4	2	6	6	3	5	6	4	4	3	8	8	11	6	5	11	7
NEMATODES	3	0	3	0	2	0	1	3	0	0	1	0	2	2	2	5	8	4	2	9	11	11	7	6	6	17
PATHOGEN	1	0	1	1	0	0	2	1	1	2	2	3	4	5	2	1	3	5	6	7	10	13	12	6	7	9
SCHISTOSOMIASIS	0	1	0	0	1	1	0	1	1	4	3	1	2	1	4	7	5	6	4	5	9	6	10	5	9	17
ONE HEALTH	0	0	0	0	0	0	0	0	0	0	0	0	0	3	0	2	2	2	4	4	6	10	5	12	21	28
HELMINTHS	1	0	0	2	0	0	0	0	0	1	1	4	2	2	1	3	1	2	4	4	8	9	10	12	10	18
CONSERVATION	1	0	0	1	0	1	2	0	1	4	4	4	1	2	1	0	5	5	3	4	10	7	9	6	9	7
LEISHMANIASISSIS	0	0	0	0	0	0	0	0	0	2	3	1	0	1	4	1	4	4	6	4	2	13	6	7	12	15
CATTLE	3	1	2	0	0	0	2	1	1	2	3	3	2	5	5	4	4	7	5	3	5	4	8	2	7	3
BIODIVERSITY	1	0	0	1	1	1	2	0	4	2	4	5	3	2	4	4	2	3	4	6	3	4	5	2	5	13
INVASIVE SPECIES	0	0	0	0	0	0	0	0	1	2	1	1	3	2	4	7	2	4	3	7	3	12	4	6	11	8
INFECTIOUS DISEASE	0	0	0	0	0	0	0	1	1	0	2	4	1	1	5	3	4	4	5	11	2	8	4	12	6	6
WILDLIFE	0	0	0	0	0	1	0	1	0	4	1	2	1	2	4	10	4	2	1	2	5	6	5	7	10	12
HOST-PARASITE INTERACTIONS	0	0	1	1	0	0	0	0	2	0	3	4	4	0	2	2	1	4	5	7	4	6	6	8	6	13
GLOBAL WARMING	0	0	0	0	2	1	0	2	2	5	5	2	5	1	3	2	1	5	4	1	5	5	8	6	5	5
SEASONALITY	0	0	0	0	1	0	0	1	1	3	2	2	2	5	3	2	7	2	5	4	4	9	2	6	5	8
DOG	0	0	0	0	0	0	0	0	3	2	0	1	6	1	4	5	3	2	4	4	7	5	5	7	6	8
NEMATODES	0	0	0	0	0	2	0	1	3	3	0	3	4	3	5	4	4	1	3	3	5	5	9	3	4	7
DISEASE ECOLOGY	0	0	0	0	0	2	1	0	2	0	3	2	1	2	2	3	2	5	4	6	6	12	4	4	5	5
FASCIOLIASIS HEPATICA	0	0	0	0	0	1	1	0	1	2	1	3	4	2	3	6	8	3	5	3	7	5	6	2	4	4
INFECTION	0	0	0	1	0	0	0	1	0	0	1	5	0	0	5	7	1	0	4	3	6	6	3	10	7	11
VECTOR-BORNE DISEASES	0	0	0	0	0	0	0	0	0	1	2	1	3	1	2	1	0	1	2	7	7	6	4	3	13	14
RISK FACTORS	0	0	0	0	0	0	0	0	0	0	2	2	1	3	2	3	5	3	4	7	4	6	3	5	6	11
TRANSMISSION	0	1	0	0	0	0	3	1	2	1	1	3	3	2	0	2	0	3	7	6	5	5	9	6	2	5
PROTOZOA	0	0	0	2	0	1	0	0	1	0	3	3	0	1	2	2	1	2	3	5	2	6	6	5	7	13
ADAPTATION	1	0	0	0	0	0	0	0	2	1	4	2	1	0	1	4	8	3	8	3	4	3	5	4	6	4
HOST-PARASITE INTERACTIONS	0	0	0	0	1	0	3	1	0	0	1	3	1	4	3	1	5	1	8	7	4	5	3	3	4	6
APIS MELLIFERA	0	3	1	1	1	0	2	1	1	0	3	2	3	1	1	0	1	5	2	5	8	2	8	3	4	4
AVIAN MALARIA	0	0	0	0	0	1	0	0	0	0	0	3	1	0	1	8	3	3	2	4	6	7	5	9	4	4
DIAGNOSIS	0	1	0	0	1	0	0	0	0	1	2	1	3	3	3	3	2	3	2	2	4	4	7	7	6	6
VECTOR	0	0	0	0	0	0	0	1	1	0	2	3	3	2	3	2	2	5	3	3	2	7	9	5	1	7
AQUACULTURE	0	0	0	0	0	0	0	0	0	2	2	0	2	1	0	0	2	3	2	3	4	11	7	4	7	10
ECOLOGY	0	0	0	0	0	0	0	0	1	1	1	0	1	1	4	5	3	1	3	4	6	9	3	6	5	5
PUBLIC HEALTH	0	0	0	0	2	1	0	0	0	1	0	1	2	0	2	3	2	1	0	3	4	5	4	5	13	8
TREMATODESS	0	0	0	0	0	0	2	0	0	1	1	4	6	0	3	3	4	3	3	3	2	7	4	3	5	3
ECTOPARASITES	0	0	0	0	1	0	0	2	0	0	0	2	2	2	1	1	2	2	4	4	5	2	2	9	7	8
ENVIRONMENT	0	1	0	0	0	1	1	3	1	0	2	2	1	1	3	2	2	2	2	4	8	4	5	2	4	5
IRAN	0	0	0	0	0	0	1	0	0	0	1	1	2	1	1	2	4	4	6	4	6	3	2	4	9	4
HAEMOPROTEUS	0	0	1	0	0	0	0	0	0	0	0	0	0	2	6	4	3	5	7	6	4	6	2	5	1	2
PARASITE DISEASE	1	0	0	0	1	0	0	0	1	0	0	2	0	2	2	1	1	2	5	2	3	4	6	3	8	9
HAEMONCHUS CONTORTUS	0	0	0	0	1	1	0	1	1	1	1	3	0	5	2	4	6	1	1	2	3	2	7	1	3	6
NEGLECTED TROPICAL DISEASES	0	0	0	0	0	0	0	0	0	0	2	0	2	1	1	2	0	4	2	2	2	13	5	1	7	8
PCR	0	0	0	0	0	0	0	0	0	0	0	1	0	0	0	3	4	4	3	7	4	5	4	6	6	5
BIOLOGICAL CONTROL	2	0	1	0	1	2	2	2	0	1	1	3	0	0	1	1	0	0	4	0	3	2	7	6	7	4
GASTROINTESTINAL NEMATODES	1	0	0	0	0	1	1	2	1	0	2	0	0	4	2	1	1	3	1	5	5	3	4	3	4	6
GASTROINTESTINAL PARASITE	0	0	0	0	0	0	0	2	0	1	2	0	1	0	2	0	1	4	2	4	5	7	3	3	6	7
LEISHMANIASIS	0	0	0	1	2	0	0	0	0	0	3	2	1	2	0	2	1	1	1	1	3	3	3	9	7	8
META-ANALYSIS	0	0	0	0	0	0	0	0	0	1	0	0	1	0	1	2	1	0	1	3	7	9	5	3	7	9
FASCIOLIASIS	1	0	0	0	1	1	1	0	0	2	0	1	1	1	2	2	1	1	5	3	4	5	4	1	7	5
TICKS	1	0	0	1	1	2	1	0	0	0	0	0	2	0	1	3	2	2	2	2	5	6	4	6	3	5
PATHOLOGY	0	0	0	0	0	0	0	0	1	1	2	0	1	3	1	5	1	1	1	5	2	4	5	7	3	5
GIARDIA	0	0	0	1	0	0	0	0	0	0	1	2	0	2	0	2	3	2	1	5	7	3	6	4	5	3
MOSQUITO	0	0	0	0	0	0	1	1	0	0	1	1	1	2	3	4	1	0	6	4	3	5	4	4	0	6
CRYPTOSPORIDIUM	1	0	0	0	0	0	0	1	0	1	1	2	1	1	0	1	3	4	2	3	9	2	4	3	4	3
PARASITIC INFECTION	0	0	0	1	0	0	0	0	0	0	0	0	2	0	1	1	0	4	1	1	3	3	4	9	7	9
POPULATION DYNAMICS	0	0	0	1	1	1	1	1	0	0	0	3	1	2	1	1	2	4	3	4	6	0	3	3	3	5
DISTRIBUTION	1	1	0	0	0	1	0	1	0	1	1	1	1	1	2	2	0	6	2	2	2	3	5	6	3	3
LIVESTOCK	0	0	0	0	1	0	0	0	0	1	0	2	1	2	1	2	1	2	3	1	2	5	7	1	5	8
RESISTANCE	0	0	0	0	0	0	1	0	0	0	0	0	0	1	2	2	2	3	1	6	5	2	4	3	6	7
AFRICA	0	0	0	1	0	0	0	1	1	4	1	1	0	1	0	2	1	3	1	3	3	6	3	3	2	7
DIROFILARIA IMMITIS	0	0	0	0	0	0	0	0	1	1	0	0	2	1	6	2	2	0	1	2	3	5	3	5	5	4
ECTOPARASITE	0	0	0	0	0	0	0	1	0	1	1	0	2	1	0	2	2	5	2	0	5	7	5	2	2	4
VARROA DESTRUCTOR	0	1	1	1	0	0	2	2	1	0	2	1	2	1	0	0	2	4	1	3	3	1	2	3	5	4
BACTERIA	0	0	0	0	0	1	0	0	0	0	1	1	1	0	1	1	2	3	1	1	3	8	4	2	3	8
TOXOPLASMA GONDII	0	1	0	1	0	0	0	0	0	2	1	1	0	2	1	0	1	1	0	7	4	6	3	2	4	4
CONTROL	2	3	0	0	0	0	0	0	0	2	1	1	2	1	2	1	1	2	2	1	4	2	6	2	1	4
FISH	0	0	0	0	0	1	0	1	0	1	1	1	3	0	0	1	0	0	0	2	7	2	5	4	7	4
HONEY BEE	0	2	0	0	1	0	0	1	1	1	1	0	0	0	1	0	0	2	1	3	5	3	6	5	5	2
MIGRATION	1	0	0	1	0	0	0	1	1	1	1	1	1	0	3	1	2	1	2	5	5	3	1	0	7	2
ENVIRONMENTAL CHANGE	0	0	0	0	0	0	1	0	0	1	0	2	0	2	3	0	2	0	3	3	3	3	3	5	3	5
ARCTIC	0	0	0	0	0	1	0	0	2	3	1	0	3	2	2	1	3	2	1	6	2	1	5	1	1	1
BABESIA	0	0	0	0	0	0	0	0	0	2	0	0	1	0	0	0	2	0	1	3	8	4	1	6	3	7
ENDOPARASITES	0	0	0	0	0	0	0	0	0	0	0	2	0	0	1	2	0	1	0	4	7	1	0	5	8	7
SPATIAL DISTRIBUTION	0	0	0	0	1	0	0	0	0	2	0	2	0	2	2	4	3	5	1	3	2	4	2	2	2	1
ANTHELMINTIC RESISTANCE	0	1	0	0	0	0	0	1	0	0	0	0	2	4	0	0	1	1	1	4	3	4	0	2	2	11
LIFE HISTORY	0	0	0	0	1	0	0	1	1	0	0	2	0	2	3	3	3	0	0	0	5	4	1	2	5	4
POLLUTION	0	0	0	0	0	0	0	0	0	1	1	4	1	0	1	1	0	0	1	1	4	3	5	4	5	5
SURVEILLANCE	0	0	0	0	0	0	0	0	0	0	0	0	2	1	3	1	1	1	1	3	1	5	4	3	6	5
VACCINE	0	0	0	1	1	1	0	0	0	1	0	0	1	1	2	2	1	0	3	0	2	6	4	3	3	5
DIVERSITY	0	0	1	0	0	0	0	0	0	0	1	0	0	0	1	0	7	5	2	2	1	3	5	1	5	2
IMMUNE RESPONSE	0	0	0	0	0	0	0	0	0	0	2	1	3	0	0	1	1	2	3	4	2	3	1	4	4	5
CO-INFECTION	0	0	0	0	0	0	0	0	2	0	0	1	0	0	1	1	2	2	2	4	2	3	1	5	4	4
COEVOLUTION	0	0	0	0	0	0	0	0	0	0	2	4	1	1	1	3	2	2	1	5	1	2	3	3	1	2
EUROPE	0	0	1	0	1	0	0	0	0	0	3	2	3	2	0	3	2	0	1	0	1	5	1	2	4	3
GLOBAL CHANGE	1	0	0	0	1	0	0	1	0	1	1	3	2	2	2	1	1	2	1	2	1	4	1	1	1	5
BROOD PARASITE	1	0	0	0	1	0	0	0	0	2	0	1	0	1	2	2	4	1	1	1	1	2	3	3	3	4
HISTOPATHOLOGY	0	0	0	0	0	0	0	0	0	0	0	0	0	0	0	1	0	3	1	3	6	4	2	2	3	8
HORSE	2	1	0	2	0	0	0	1	1	0	1	0	0	1	0	1	1	1	3	1	2	2	2	5	2	4
MAXENT	0	0	0	0	0	0	0	0	0	0	1	2	0	0	3	3	2	2	0	4	1	0	3	2	5	5
TREMATODES	0	0	0	1	0	0	0	0	0	2	0	2	1	1	0	2	1	2	0	2	3	4	3	3	4	2

## Sheet: Keyword_Summary
keyword	total_frequency	mean_frequency	peak_frequency	peak_year	first_nonzero_year	last_nonzero_year	research_duration
PARASITE	748	28.7692	97	2025	2001	2025	25
CLIMATE CHANGE	651	25.0385	75	2025	2000	2025	26
EPIDEMIOLOGY	224	8.61538	21	2021	2000	2025	26
ZOONOSIS	217	8.34615	33	2025	2000	2025	26
MALARIA	213	8.19231	27	2025	2001	2025	25
PREVALENCE	209	8.03846	30	2025	2000	2025	26
TEMPERATURE	172	6.61538	18	2021	2001	2025	25
PLASMODIUM	156	6	14	2018	2004	2025	22
CLIMATE	149	5.73077	18	2019	2000	2025	26
DISEASE	126	4.84615	17	2024	2001	2025	25
SHEEP	121	4.65385	11	2021	2000	2025	26
NEMATODES	105	4.03846	17	2025	2000	2025	26
PATHOGEN	104	4	13	2021	2000	2025	26
SCHISTOSOMIASIS	103	3.96154	17	2025	2001	2025	25
ONE HEALTH	99	3.80769	28	2025	2013	2025	13
HELMINTHS	95	3.65385	18	2025	2000	2025	26
CONSERVATION	87	3.34615	10	2020	2000	2025	26
LEISHMANIASISSIS	85	3.26923	15	2025	2009	2025	17
CATTLE	82	3.15385	8	2022	2000	2025	26
BIODIVERSITY	81	3.11538	13	2025	2000	2025	26
INVASIVE SPECIES	81	3.11538	12	2021	2008	2025	18
INFECTIOUS DISEASE	80	3.07692	12	2023	2007	2025	19
WILDLIFE	80	3.07692	12	2025	2005	2025	21
HOST-PARASITE INTERACTIONS	79	3.03846	13	2025	2002	2025	24
GLOBAL WARMING	75	2.88462	8	2022	2004	2025	22
SEASONALITY	74	2.84615	9	2021	2004	2025	22
DOG	73	2.80769	8	2025	2008	2025	18
NEMATODES	72	2.76923	9	2022	2005	2025	21
DISEASE ECOLOGY	71	2.73077	12	2021	2005	2025	21
FASCIOLIASIS HEPATICA	71	2.73077	8	2016	2005	2025	21
INFECTION	71	2.73077	11	2025	2003	2025	23
VECTOR-BORNE DISEASES	68	2.61538	14	2025	2009	2025	17
RISK FACTORS	67	2.57692	11	2025	2010	2025	16
TRANSMISSION	67	2.57692	9	2022	2001	2025	25
PROTOZOA	65	2.5	13	2025	2003	2025	23
ADAPTATION	64	2.46154	8	2016	2000	2025	26
HOST-PARASITE INTERACTIONS	64	2.46154	8	2018	2004	2025	22
APIS MELLIFERA	62	2.38462	8	2020	2001	2025	25
AVIAN MALARIA	61	2.34615	9	2023	2005	2025	21
DIAGNOSIS	61	2.34615	7	2022	2001	2025	25
VECTOR	61	2.34615	9	2022	2007	2025	19
AQUACULTURE	60	2.30769	11	2021	2009	2025	17
ECOLOGY	59	2.26923	9	2021	2008	2025	18
PUBLIC HEALTH	57	2.19231	13	2024	2004	2025	22
TREMATODESS	57	2.19231	7	2021	2006	2025	20
ECTOPARASITES	56	2.15385	9	2023	2004	2025	22
ENVIRONMENT	56	2.15385	8	2020	2001	2025	25
IRAN	55	2.11538	9	2024	2006	2025	20
HAEMOPROTEUS	54	2.07692	7	2018	2002	2025	24
PARASITE DISEASE	53	2.03846	9	2025	2000	2025	26
HAEMONCHUS CONTORTUS	52	2	7	2022	2004	2025	22
NEGLECTED TROPICAL DISEASES	52	2	13	2021	2010	2025	16
PCR	52	2	7	2019	2011	2025	15
BIOLOGICAL CONTROL	50	1.92308	7	2022	2000	2025	26
GASTROINTESTINAL NEMATODESS	50	1.92308	6	2025	2000	2025	26
GASTROINTESTINAL PARASITE	50	1.92308	7	2021	2007	2025	19
LEISHMANIASIS	50	1.92308	9	2023	2003	2025	23
META-ANALYSIS	50	1.92308	9	2021	2009	2025	17
FASCIOLIASIS	49	1.88462	7	2024	2000	2025	26
TICKS	49	1.88462	6	2021	2000	2025	26
HELMINTHS	48	1.84615	7	2023	2008	2025	18
GIARDIA	47	1.80769	7	2020	2003	2025	23
MOSQUITO	47	1.80769	6	2018	2006	2025	20
CRYPTOSPORIDIUM	46	1.76923	9	2020	2000	2025	26
PARASITIC INFECTION	46	1.76923	9	2023	2003	2025	23
POPULATION DYNAMICS	46	1.76923	6	2020	2003	2025	23
DISTRIBUTION	45	1.73077	6	2017	2000	2025	26
LIVESTOCK	45	1.73077	8	2025	2004	2025	22
RESISTANCE	45	1.73077	7	2025	2006	2025	20
AFRICA	44	1.69231	7	2025	2003	2025	23
DIROFILARIA IMMITIS	43	1.65385	6	2014	2008	2025	18
ECTOPARASITE	42	1.61538	7	2021	2007	2025	19
VARROA DESTRUCTOR	42	1.61538	5	2024	2001	2025	25
BACTERIA	41	1.57692	8	2021	2005	2025	21
TOXOPLASMA GONDII GONDII	41	1.57692	7	2019	2001	2025	25
CONTROL	40	1.53846	6	2022	2000	2025	26
FISH	40	1.53846	7	2020	2005	2025	21
HONEY BEE	40	1.53846	6	2022	2001	2025	25
MIGRATION	40	1.53846	7	2024	2000	2025	26
ENVIRONMENTAL CHANGE	39	1.5	5	2023	2006	2025	20
ARCTIC	38	1.46154	6	2019	2005	2025	21
BABESIA	38	1.46154	8	2020	2009	2025	17
ENDOPARASITES	38	1.46154	8	2024	2011	2025	15
SPATIAL DISTRIBUTION	38	1.46154	5	2017	2004	2025	22
ANTHELMINTIC RESISTANCE	37	1.42308	11	2025	2001	2025	25
LIFE HISTORY	37	1.42308	5	2020	2004	2025	22
POLLUTION	37	1.42308	5	2022	2009	2025	17
SURVEILLANCE	37	1.42308	6	2024	2012	2025	14
VACCINE	37	1.42308	6	2021	2003	2025	23
DIVERSITY	36	1.38462	7	2016	2002	2025	24
IMMUNE RESPONSE	36	1.38462	5	2025	2010	2025	16
CO-INFECTION	34	1.30769	5	2023	2008	2025	18
COEVOLUTION	34	1.30769	5	2019	2010	2025	16
EUROPE	34	1.30769	5	2021	2002	2025	24
GLOBAL CHANGE	34	1.30769	5	2025	2000	2025	26
BROOD PARASITE	33	1.26923	4	2016	2000	2025	26
HISTOPATHOLOGY	33	1.26923	8	2025	2015	2025	11
HORSE	33	1.26923	5	2023	2000	2025	26
MAXENT	33	1.26923	5	2024	2010	2025	16
TREMATODES	33	1.26923	4	2021	2003	2025	23

## Sheet: Annual_Statistics
year	total_publications	growth_rate	trend
2000	41		Sharp Decline
2001	38	-7.31707	Moderate Decline
2002	25	-34.2105	Sharp Decline
2003	32	28	Strong Growth
2004	50	56.25	Strong Growth
2005	43	-14	Moderate Decline
2006	80	86.0465	Strong Growth
2007	66	-17.5	Moderate Decline
2008	96	45.4545	Strong Growth
2009	137	42.7083	Strong Growth
2010	164	19.708	Moderate Growth
2011	228	39.0244	Strong Growth
2012	226	-0.877193	Stable
2013	223	-1.32743	Stable
2014	287	28.6996	Strong Growth
2015	347	20.9059	Strong Growth
2016	337	-2.88184	Stable
2017	343	1.78042	Stable
2018	381	11.0787	Moderate Growth
2019	509	33.5958	Strong Growth
2020	607	19.2534	Moderate Growth
2021	705	16.145	Moderate Growth
2022	618	-12.3404	Moderate Decline
2023	612	-0.970874	Stable
2024	767	25.3268	Strong Growth
2025	920	19.9478	Moderate Growth

## Sheet: Relative_Percentage
keyword	2000	2001	2002	2003	2004	2005	2006	2007	2008	2009	2010	2011	2012	2013	2014	2015	2016	2017	2018	2019	2020	2021	2022	2023	2024	2025
PARASITE	0	7.89	16	3.12	16	6.98	12.5	7.58	10.42	6.57	9.76	8.77	7.96	9.42	10.45	10.09	9.5	7.87	7.61	10.22	9.72	10.35	8.9	8.99	9.91	10.54
CLIMATE CHANGE	2.44	0	4	0	6	9.3	6.25	3.03	11.46	9.49	9.15	10.53	8.41	9.87	10.45	10.95	8.31	9.91	8.92	6.29	8.73	6.81	7.61	8.17	8.08	8.15
EPIDEMIOLOGY	9.76	10.53	4	6.25	2	4.65	3.75	1.52	2.08	4.38	3.05	2.63	4.42	4.48	4.53	2.31	3.26	2.62	3.94	1.96	3.13	2.98	2.27	2.61	1.96	1.74
ZOONOSIS	2.44	0	0	0	4	2.33	0	0	1.04	0.73	0.61	1.32	0.88	1.35	3.14	4.03	2.97	2.92	2.36	2.95	2.64	3.4	2.75	3.1	3.39	3.59
MALARIA	0	2.63	4	9.38	4	2.33	6.25	1.52	4.17	2.19	2.44	0.88	5.75	2.69	2.79	2.88	4.45	2.62	2.89	2.55	2.14	1.13	2.91	2.29	2.74	2.93
PREVALENCE	2.44	5.26	4	0	0	2.33	3.75	3.03	1.04	1.46	0.61	1.32	1.77	1.79	2.44	1.15	2.67	1.75	2.1	3.14	3.79	2.7	2.75	3.27	3.26	3.26
TEMPERATURE	0	2.63	0	3.12	0	0	8.75	1.52	4.17	2.92	1.22	2.19	1.77	3.59	1.39	1.44	2.37	2.33	2.89	2.36	1.65	2.55	2.1	2.61	2.22	1.41
PLASMODIUM	0	0	0	0	2	4.65	6.25	3.03	2.08	2.19	1.83	3.07	3.54	2.69	3.14	3.17	2.08	0.87	3.67	1.38	0.99	1.99	2.27	1.96	1.17	1.2
CLIMATE	12.2	7.89	8	3.12	2	0	2.5	6.06	2.08	0.73	1.83	2.63	1.33	4.04	0.35	1.15	1.48	2.04	2.1	3.54	0.99	1.7	1.78	1.63	1.69	1.3
DISEASE	0	7.89	0	0	2	2.33	3.75	1.52	7.29	4.38	3.05	2.19	3.54	2.69	1.39	1.44	1.48	1.46	1.31	0.98	1.32	0.99	1.29	0.65	2.22	0.76
SHEEP	7.32	7.89	8	3.12	4	2.33	3.75	4.55	4.17	2.92	1.22	2.63	2.65	1.35	1.74	1.73	1.19	1.17	0.79	1.57	1.32	1.56	0.97	0.82	1.43	0.76
NEMATODES	7.32	0	12	0	4	0	1.25	4.55	0	0	0.61	0	0.88	0.9	0.7	1.44	2.37	1.17	0.52	1.77	1.81	1.56	1.13	0.98	0.78	1.85
PATHOGEN	2.44	0	4	3.12	0	0	2.5	1.52	1.04	1.46	1.22	1.32	1.77	2.24	0.7	0.29	0.89	1.46	1.57	1.38	1.65	1.84	1.94	0.98	0.91	0.98
SCHISTOSOMIASIS	0	2.63	0	0	2	2.33	0	1.52	1.04	2.92	1.83	0.44	0.88	0.45	1.39	2.02	1.48	1.75	1.05	0.98	1.48	0.85	1.62	0.82	1.17	1.85
ONE HEALTH	0	0	0	0	0	0	0	0	0	0	0	0	0	1.35	0	0.58	0.59	0.58	1.05	0.79	0.99	1.42	0.81	1.96	2.74	3.04
HELMINTHS	2.44	0	0	6.25	0	0	0	0	0	0.73	0.61	1.75	0.88	0.9	0.35	0.86	0.3	0.58	1.05	0.79	1.32	1.28	1.62	1.96	1.3	1.96
CONSERVATION	2.44	0	0	3.12	0	2.33	2.5	0	1.04	2.92	2.44	1.75	0.44	0.9	0.35	0	1.48	1.46	0.79	0.79	1.65	0.99	1.46	0.98	1.17	0.76
LEISHMANIASISSIS	0	0	0	0	0	0	0	0	0	1.46	1.83	0.44	0	0.45	1.39	0.29	1.19	1.17	1.57	0.79	0.33	1.84	0.97	1.14	1.56	1.63
CATTLE	7.32	2.63	8	0	0	0	2.5	1.52	1.04	1.46	1.83	1.32	0.88	2.24	1.74	1.15	1.19	2.04	1.31	0.59	0.82	0.57	1.29	0.33	0.91	0.33
BIODIVERSITY	2.44	0	0	3.12	2	2.33	2.5	0	4.17	1.46	2.44	2.19	1.33	0.9	1.39	1.15	0.59	0.87	1.05	1.18	0.49	0.57	0.81	0.33	0.65	1.41
INVASIVE SPECIES	0	0	0	0	0	0	0	0	1.04	1.46	0.61	0.44	1.33	0.9	1.39	2.02	0.59	1.17	0.79	1.38	0.49	1.7	0.65	0.98	1.43	0.87
INFECTIOUS DISEASE	0	0	0	0	0	0	0	1.52	1.04	0	1.22	1.75	0.44	0.45	1.74	0.86	1.19	1.17	1.31	2.16	0.33	1.13	0.65	1.96	0.78	0.65
WILDLIFE	0	0	0	0	0	2.33	0	1.52	0	2.92	0.61	0.88	0.44	0.9	1.39	2.88	1.19	0.58	0.26	0.39	0.82	0.85	0.81	1.14	1.3	1.3
HOST-PARASITE INTERACTIONS	0	0	4	3.12	0	0	0	0	2.08	0	1.83	1.75	1.77	0	0.7	0.58	0.3	1.17	1.31	1.38	0.66	0.85	0.97	1.31	0.78	1.41
GLOBAL WARMING	0	0	0	0	4	2.33	0	3.03	2.08	3.65	3.05	0.88	2.21	0.45	1.05	0.58	0.3	1.46	1.05	0.2	0.82	0.71	1.29	0.98	0.65	0.54
SEASONALITY	0	0	0	0	2	0	0	1.52	1.04	2.19	1.22	0.88	0.88	2.24	1.05	0.58	2.08	0.58	1.31	0.79	0.66	1.28	0.32	0.98	0.65	0.87
DOG	0	0	0	0	0	0	0	0	3.12	1.46	0	0.44	2.65	0.45	1.39	1.44	0.89	0.58	1.05	0.79	1.15	0.71	0.81	1.14	0.78	0.87
NEMATODES	0	0	0	0	0	4.65	0	1.52	3.12	2.19	0	1.32	1.77	1.35	1.74	1.15	1.19	0.29	0.79	0.59	0.82	0.71	1.46	0.49	0.52	0.76
DISEASE ECOLOGY	0	0	0	0	0	4.65	1.25	0	2.08	0	1.83	0.88	0.44	0.9	0.7	0.86	0.59	1.46	1.05	1.18	0.99	1.7	0.65	0.65	0.65	0.54
FASCIOLIASIS HEPATICA	0	0	0	0	0	2.33	1.25	0	1.04	1.46	0.61	1.32	1.77	0.9	1.05	1.73	2.37	0.87	1.31	0.59	1.15	0.71	0.97	0.33	0.52	0.43
INFECTION	0	0	0	3.12	0	0	0	1.52	0	0	0.61	2.19	0	0	1.74	2.02	0.3	0	1.05	0.59	0.99	0.85	0.49	1.63	0.91	1.2
VECTOR-BORNE DISEASES	0	0	0	0	0	0	0	0	0	0.73	1.22	0.44	1.33	0.45	0.7	0.29	0	0.29	0.52	1.38	1.15	0.85	0.65	0.49	1.69	1.52
RISK FACTORS	0	0	0	0	0	0	0	0	0	0	1.22	0.88	0.44	1.35	0.7	0.86	1.48	0.87	1.05	1.38	0.66	0.85	0.49	0.82	0.78	1.2
TRANSMISSION	0	2.63	0	0	0	0	3.75	1.52	2.08	0.73	0.61	1.32	1.33	0.9	0	0.58	0	0.87	1.84	1.18	0.82	0.71	1.46	0.98	0.26	0.54
PROTOZOA	0	0	0	6.25	0	2.33	0	0	1.04	0	1.83	1.32	0	0.45	0.7	0.58	0.3	0.58	0.79	0.98	0.33	0.85	0.97	0.82	0.91	1.41
ADAPTATION	2.44	0	0	0	0	0	0	0	2.08	0.73	2.44	0.88	0.44	0	0.35	1.15	2.37	0.87	2.1	0.59	0.66	0.43	0.81	0.65	0.78	0.43
HOST-PARASITE INTERACTIONS	0	0	0	0	2	0	3.75	1.52	0	0	0.61	1.32	0.44	1.79	1.05	0.29	1.48	0.29	2.1	1.38	0.66	0.71	0.49	0.49	0.52	0.65
APIS MELLIFERA	0	7.89	4	3.12	2	0	2.5	1.52	1.04	0	1.83	0.88	1.33	0.45	0.35	0	0.3	1.46	0.52	0.98	1.32	0.28	1.29	0.49	0.52	0.43
AVIAN MALARIA	0	0	0	0	0	2.33	0	0	0	0	0	1.32	0.44	0	0.35	2.31	0.89	0.87	0.52	0.79	0.99	0.99	0.81	1.47	0.52	0.43
DIAGNOSIS	0	2.63	0	0	2	0	0	0	0	0.73	1.22	0.44	1.33	1.35	1.05	0.86	0.59	0.87	0.52	0.39	0.66	0.57	1.13	1.14	0.78	0.65
VECTOR	0	0	0	0	0	0	0	1.52	1.04	0	1.22	1.32	1.33	0.9	1.05	0.58	0.59	1.46	0.79	0.59	0.33	0.99	1.46	0.82	0.13	0.76
AQUACULTURE	0	0	0	0	0	0	0	0	0	1.46	1.22	0	0.88	0.45	0	0	0.59	0.87	0.52	0.59	0.66	1.56	1.13	0.65	0.91	1.09
ECOLOGY	0	0	0	0	0	0	0	0	1.04	0.73	0.61	0	0.44	0.45	1.39	1.44	0.89	0.29	0.79	0.79	0.99	1.28	0.49	0.98	0.65	0.54
PUBLIC HEALTH	0	0	0	0	4	2.33	0	0	0	0.73	0	0.44	0.88	0	0.7	0.86	0.59	0.29	0	0.59	0.66	0.71	0.65	0.82	1.69	0.87
TREMATODESS	0	0	0	0	0	0	2.5	0	0	0.73	0.61	1.75	2.65	0	1.05	0.86	1.19	0.87	0.79	0.59	0.33	0.99	0.65	0.49	0.65	0.33
ECTOPARASITES	0	0	0	0	2	0	0	3.03	0	0	0	0.88	0.88	0.9	0.35	0.29	0.59	0.58	1.05	0.79	0.82	0.28	0.32	1.47	0.91	0.87
ENVIRONMENT	0	2.63	0	0	0	2.33	1.25	4.55	1.04	0	1.22	0.88	0.44	0.45	1.05	0.58	0.59	0.58	0.52	0.79	1.32	0.57	0.81	0.33	0.52	0.54
IRAN	0	0	0	0	0	0	1.25	0	0	0	0.61	0.44	0.88	0.45	0.35	0.58	1.19	1.17	1.57	0.79	0.99	0.43	0.32	0.65	1.17	0.43
HAEMOPROTEUS	0	0	4	0	0	0	0	0	0	0	0	0	0	0.9	2.09	1.15	0.89	1.46	1.84	1.18	0.66	0.85	0.32	0.82	0.13	0.22
PARASITE DISEASE	2.44	0	0	0	2	0	0	0	1.04	0	0	0.88	0	0.9	0.7	0.29	0.3	0.58	1.31	0.39	0.49	0.57	0.97	0.49	1.04	0.98
HAEMONCHUS CONTORTUS	0	0	0	0	2	2.33	0	1.52	1.04	0.73	0.61	1.32	0	2.24	0.7	1.15	1.78	0.29	0.26	0.39	0.49	0.28	1.13	0.16	0.39	0.65
NEGLECTED TROPICAL DISEASES	0	0	0	0	0	0	0	0	0	0	1.22	0	0.88	0.45	0.35	0.58	0	1.17	0.52	0.39	0.33	1.84	0.81	0.16	0.91	0.87
PCR	0	0	0	0	0	0	0	0	0	0	0	0.44	0	0	0	0.86	1.19	1.17	0.79	1.38	0.66	0.71	0.65	0.98	0.78	0.54
BIOLOGICAL CONTROL	4.88	0	4	0	2	4.65	2.5	3.03	0	0.73	0.61	1.32	0	0	0.35	0.29	0	0	1.05	0	0.49	0.28	1.13	0.98	0.91	0.43
GASTROINTESTINAL NEMATODESS	2.44	0	0	0	0	2.33	1.25	3.03	1.04	0	1.22	0	0	1.79	0.7	0.29	0.3	0.87	0.26	0.98	0.82	0.43	0.65	0.49	0.52	0.65
GASTROINTESTINAL PARASITE	0	0	0	0	0	0	0	3.03	0	0.73	1.22	0	0.44	0	0.7	0	0.3	1.17	0.52	0.79	0.82	0.99	0.49	0.49	0.78	0.76
LEISHMANIASIS	0	0	0	3.12	4	0	0	0	0	0	1.83	0.88	0.44	0.9	0	0.58	0.3	0.29	0.26	0.2	0.49	0.43	0.49	1.47	0.91	0.87
META-ANALYSIS	0	0	0	0	0	0	0	0	0	0.73	0	0	0.44	0	0.35	0.58	0.3	0	0.26	0.59	1.15	1.28	0.81	0.49	0.91	0.98
FASCIOLIASIS	2.44	0	0	0	2	2.33	1.25	0	0	1.46	0	0.44	0.44	0.45	0.7	0.58	0.3	0.29	1.31	0.59	0.66	0.71	0.65	0.16	0.91	0.54
TICKS	2.44	0	0	3.12	2	4.65	1.25	0	0	0	0	0	0.88	0	0.35	0.86	0.59	0.58	0.52	0.39	0.82	0.85	0.65	0.98	0.39	0.54
HELMINTHS	0	0	0	0	0	0	0	0	1.04	0.73	1.22	0	0.44	1.35	0.35	1.44	0.3	0.29	0.26	0.98	0.33	0.57	0.81	1.14	0.39	0.54
GIARDIA	0	0	0	3.12	0	0	0	0	0	0	0.61	0.88	0	0.9	0	0.58	0.89	0.58	0.26	0.98	1.15	0.43	0.97	0.65	0.65	0.33
MOSQUITO	0	0	0	0	0	0	1.25	1.52	0	0	0.61	0.44	0.44	0.9	1.05	1.15	0.3	0	1.57	0.79	0.49	0.71	0.65	0.65	0	0.65
CRYPTOSPORIDIUM	2.44	0	0	0	0	0	0	1.52	0	0.73	0.61	0.88	0.44	0.45	0	0.29	0.89	1.17	0.52	0.59	1.48	0.28	0.65	0.49	0.52	0.33
PARASITIC INFECTION	0	0	0	3.12	0	0	0	0	0	0	0	0	0.88	0	0.35	0.29	0	1.17	0.26	0.2	0.49	0.43	0.65	1.47	0.91	0.98
POPULATION DYNAMICS	0	0	0	3.12	2	2.33	1.25	1.52	0	0	0	1.32	0.44	0.9	0.35	0.29	0.59	1.17	0.79	0.79	0.99	0	0.49	0.49	0.39	0.54
DISTRIBUTION	2.44	2.63	0	0	0	2.33	0	1.52	0	0.73	0.61	0.44	0.44	0.45	0.7	0.58	0	1.75	0.52	0.39	0.33	0.43	0.81	0.98	0.39	0.33
LIVESTOCK	0	0	0	0	2	0	0	0	0	0.73	0	0.88	0.44	0.9	0.35	0.58	0.3	0.58	0.79	0.2	0.33	0.71	1.13	0.16	0.65	0.87
RESISTANCE	0	0	0	0	0	0	1.25	0	0	0	0	0	0	0.45	0.7	0.58	0.59	0.87	0.26	1.18	0.82	0.28	0.65	0.49	0.78	0.76
AFRICA	0	0	0	3.12	0	0	0	1.52	1.04	2.92	0.61	0.44	0	0.45	0	0.58	0.3	0.87	0.26	0.59	0.49	0.85	0.49	0.49	0.26	0.76
DIROFILARIA IMMITIS	0	0	0	0	0	0	0	0	1.04	0.73	0	0	0.88	0.45	2.09	0.58	0.59	0	0.26	0.39	0.49	0.71	0.49	0.82	0.65	0.43
ECTOPARASITE	0	0	0	0	0	0	0	1.52	0	0.73	0.61	0	0.88	0.45	0	0.58	0.59	1.46	0.52	0	0.82	0.99	0.81	0.33	0.26	0.43
VARROA DESTRUCTOR	0	2.63	4	3.12	0	0	2.5	3.03	1.04	0	1.22	0.44	0.88	0.45	0	0	0.59	1.17	0.26	0.59	0.49	0.14	0.32	0.49	0.65	0.43
BACTERIA	0	0	0	0	0	2.33	0	0	0	0	0.61	0.44	0.44	0	0.35	0.29	0.59	0.87	0.26	0.2	0.49	1.13	0.65	0.33	0.39	0.87
TOXOPLASMA GONDII GONDII	0	2.63	0	3.12	0	0	0	0	0	1.46	0.61	0.44	0	0.9	0.35	0	0.3	0.29	0	1.38	0.66	0.85	0.49	0.33	0.52	0.43
CONTROL	4.88	7.89	0	0	0	0	0	0	0	1.46	0.61	0.44	0.88	0.45	0.7	0.29	0.3	0.58	0.52	0.2	0.66	0.28	0.97	0.33	0.13	0.43
FISH	0	0	0	0	0	2.33	0	1.52	0	0.73	0.61	0.44	1.33	0	0	0.29	0	0	0	0.39	1.15	0.28	0.81	0.65	0.91	0.43
HONEY BEE	0	5.26	0	0	2	0	0	1.52	1.04	0.73	0.61	0	0	0	0.35	0	0	0.58	0.26	0.59	0.82	0.43	0.97	0.82	0.65	0.22
MIGRATION	2.44	0	0	3.12	0	0	0	1.52	1.04	0.73	0.61	0.44	0.44	0	1.05	0.29	0.59	0.29	0.52	0.98	0.82	0.43	0.16	0	0.91	0.22
ENVIRONMENTAL CHANGE	0	0	0	0	0	0	1.25	0	0	0.73	0	0.88	0	0.9	1.05	0	0.59	0	0.79	0.59	0.49	0.43	0.49	0.82	0.39	0.54
ARCTIC	0	0	0	0	0	2.33	0	0	2.08	2.19	0.61	0	1.33	0.9	0.7	0.29	0.89	0.58	0.26	1.18	0.33	0.14	0.81	0.16	0.13	0.11
BABESIA	0	0	0	0	0	0	0	0	0	1.46	0	0	0.44	0	0	0	0.59	0	0.26	0.59	1.32	0.57	0.16	0.98	0.39	0.76
ENDOPARASITES	0	0	0	0	0	0	0	0	0	0	0	0.88	0	0	0.35	0.58	0	0.29	0	0.79	1.15	0.14	0	0.82	1.04	0.76
SPATIAL DISTRIBUTION	0	0	0	0	2	0	0	0	0	1.46	0	0.88	0	0.9	0.7	1.15	0.89	1.46	0.26	0.59	0.33	0.57	0.32	0.33	0.26	0.11
ANTHELMINTIC RESISTANCE	0	2.63	0	0	0	0	0	1.52	0	0	0	0	0.88	1.79	0	0	0.3	0.29	0.26	0.79	0.49	0.57	0	0.33	0.26	1.2
LIFE HISTORY	0	0	0	0	2	0	0	1.52	1.04	0	0	0.88	0	0.9	1.05	0.86	0.89	0	0	0	0.82	0.57	0.16	0.33	0.65	0.43
POLLUTION	0	0	0	0	0	0	0	0	0	0.73	0.61	1.75	0.44	0	0.35	0.29	0	0	0.26	0.2	0.66	0.43	0.81	0.65	0.65	0.54
SURVEILLANCE	0	0	0	0	0	0	0	0	0	0	0	0	0.88	0.45	1.05	0.29	0.3	0.29	0.26	0.59	0.16	0.71	0.65	0.49	0.78	0.54
VACCINE	0	0	0	3.12	2	2.33	0	0	0	0.73	0	0	0.44	0.45	0.7	0.58	0.3	0	0.79	0	0.33	0.85	0.65	0.49	0.39	0.54
DIVERSITY	0	0	4	0	0	0	0	0	0	0	0.61	0	0	0	0.35	0	2.08	1.46	0.52	0.39	0.16	0.43	0.81	0.16	0.65	0.22
IMMUNE RESPONSE	0	0	0	0	0	0	0	0	0	0	1.22	0.44	1.33	0	0	0.29	0.3	0.58	0.79	0.79	0.33	0.43	0.16	0.65	0.52	0.54
CO-INFECTION	0	0	0	0	0	0	0	0	2.08	0	0	0.44	0	0	0.35	0.29	0.59	0.58	0.52	0.79	0.33	0.43	0.16	0.82	0.52	0.43
COEVOLUTION	0	0	0	0	0	0	0	0	0	0	1.22	1.75	0.44	0.45	0.35	0.86	0.59	0.58	0.26	0.98	0.16	0.28	0.49	0.49	0.13	0.22
EUROPE	0	0	4	0	2	0	0	0	0	0	1.83	0.88	1.33	0.9	0	0.86	0.59	0	0.26	0	0.16	0.71	0.16	0.33	0.52	0.33
GLOBAL CHANGE	2.44	0	0	0	2	0	0	1.52	0	0.73	0.61	1.32	0.88	0.9	0.7	0.29	0.3	0.58	0.26	0.39	0.16	0.57	0.16	0.16	0.13	0.54
BROOD PARASITE	2.44	0	0	0	2	0	0	0	0	1.46	0	0.44	0	0.45	0.7	0.58	1.19	0.29	0.26	0.2	0.16	0.28	0.49	0.49	0.39	0.43
HISTOPATHOLOGY	0	0	0	0	0	0	0	0	0	0	0	0	0	0	0	0.29	0	0.87	0.26	0.59	0.99	0.57	0.32	0.33	0.39	0.87
HORSE	4.88	2.63	0	6.25	0	0	0	1.52	1.04	0	0.61	0	0	0.45	0	0.29	0.3	0.29	0.79	0.2	0.33	0.28	0.32	0.82	0.26	0.43
MAXENT	0	0	0	0	0	0	0	0	0	0	0.61	0.88	0	0	1.05	0.86	0.59	0.58	0	0.79	0.16	0	0.49	0.33	0.65	0.54
TREMATODES	0	0	0	3.12	0	0	0	0	0	1.46	0	0.88	0.44	0.45	0	0.58	0.3	0.58	0	0.39	0.49	0.57	0.49	0.49	0.52	0.22

## Sheet: Growth_Trend_Analysis
keyword	baseline_2020	recent_avg	growth_rate	trend_category	significance
LEISHMANIASISSIS	2	10.6	430	Rapid Growth	Highly Significant
SURVEILLANCE	1	4.6	360	Rapid Growth	Highly Significant
PROTOZOA	2	7.4	270	Rapid Growth	Highly Significant
INFECTIOUS DISEASE	2	7.2	260	Rapid Growth	Highly Significant
NEGLECTED TROPICAL DISEASES	2	6.8	240	Rapid Growth	Highly Significant
DIVERSITY	1	3.2	220	Rapid Growth	Highly Significant
EUROPE	1	3	200	Rapid Growth	Highly Significant
BROOD PARASITE	1	3	200	Rapid Growth	Highly Significant
MAXENT	1	3	200	Rapid Growth	Highly Significant
VECTOR	2	5.8	190	Rapid Growth	Highly Significant
INVASIVE SPECIES	3	8.2	173.333	Rapid Growth	Highly Significant
LIVESTOCK	2	5.2	160	Rapid Growth	Highly Significant
ONE HEALTH	6	15.2	153.333	Rapid Growth	Highly Significant
HELMINTHS	2	4.8	140	Rapid Growth	Highly Significant
GLOBAL CHANGE	1	2.4	140	Rapid Growth	Highly Significant
TREMATODESS	2	4.4	120	Rapid Growth	Highly Significant
COEVOLUTION	1	2.2	120	Rapid Growth	Highly Significant
PARASITIC INFECTION	3	6.4	113.333	Rapid Growth	Highly Significant
VACCINE	2	4.2	110	Rapid Growth	Highly Significant
PLASMODIUM	6	12	100	Rapid Growth	Highly Significant
PARASITE DISEASE	3	6	100	Rapid Growth	Highly Significant
LEISHMANIASIS	3	6	100	Rapid Growth	Highly Significant
DISTRIBUTION	2	4	100	Rapid Growth	Highly Significant
HOST-PARASITE INTERACTIONS	4	7.8	95	Steady Growth	Significant
AQUACULTURE	4	7.8	95	Steady Growth	Significant
CLIMATE	6	11.6	93.3333	Steady Growth	Significant
BIODIVERSITY	3	5.8	93.3333	Steady Growth	Significant
PUBLIC HEALTH	4	7	75	Steady Growth	Significant
BIOLOGICAL CONTROL	3	5.2	73.3333	Steady Growth	Significant
IMMUNE RESPONSE	2	3.4	70	Steady Growth	Significant
CO-INFECTION	2	3.4	70	Steady Growth	Significant
BACTERIA	3	5	66.6667	Steady Growth	Significant
WILDLIFE	5	8	60	Steady Growth	Significant
RISK FACTORS	4	6.2	55	Steady Growth	Significant
TEMPERATURE	10	15.4	54	Steady Growth	Significant
SEASONALITY	4	6	50	Steady Growth	Significant
DIAGNOSIS	4	6	50	Steady Growth	Significant
HORSE	2	3	50	Steady Growth	Significant
ZOONOSIS	16	23.8	48.75	Steady Growth	Significant
HELMINTHS	8	11.8	47.5	Steady Growth	Moderately Significant
DIROFILARIA IMMITIS	3	4.4	46.6667	Steady Growth	Moderately Significant
AFRICA	3	4.2	40	Steady Growth	Moderately Significant
MALARIA	13	17.6	35.3846	Steady Growth	Moderately Significant
PCR	4	5.2	30	Steady Growth	Moderately Significant
HAEMONCHUS CONTORTUS	3	3.8	26.6667	Steady Growth	Moderately Significant
MOSQUITO	3	3.8	26.6667	Steady Growth	Moderately Significant
ENVIRONMENTAL CHANGE	3	3.8	26.6667	Steady Growth	Moderately Significant
ANTHELMINTIC RESISTANCE	3	3.8	26.6667	Steady Growth	Moderately Significant
INFECTION	6	7.4	23.3333	Steady Growth	Moderately Significant
PARASITE	59	71.2	20.678	Steady Growth	Highly Significant
GLOBAL WARMING	5	5.8	16	Stable Development	Less Significant
VECTOR-BORNE DISEASES	7	8	14.2857	Stable Development	Less Significant
NEMATODES	5	5.6	12	Stable Development	Less Significant
ECTOPARASITES	5	5.6	12	Stable Development	Less Significant
ADAPTATION	4	4.4	10	Stable Development	Less Significant
FASCIOLIASIS	4	4.4	10	Stable Development	Less Significant
SPATIAL DISTRIBUTION	2	2.2	10	Stable Development	Less Significant
POLLUTION	4	4.4	10	Stable Development	Less Significant
TRANSMISSION	5	5.4	8	Stable Development	Less Significant
DISEASE	8	8.6	7.5	Stable Development	Less Significant
TREMATODES	3	3.2	6.66667	Stable Development	Less Significant
CLIMATE CHANGE	53	56.4	6.41509	Stable Development	Highly Significant
HOST-PARASITE INTERACTIONS	4	4.2	5	Stable Development	Less Significant
SCHISTOSOMIASIS	9	9.4	4.44444	Stable Development	Less Significant
GASTROINTESTINAL PARASITE	5	5.2	4	Stable Development	Less Significant
SHEEP	8	8	0	Stable Development	Less Significant
DISEASE ECOLOGY	6	6	0	Stable Development	Less Significant
VARROA DESTRUCTOR	3	3	0	Stable Development	Less Significant
AVIAN MALARIA	6	5.8	-3.33333	Stable Development	Less Significant
PREVALENCE	23	22.2	-3.47826	Stable Development	Significant
CATTLE	5	4.8	-4	Stable Development	Less Significant
TICKS	5	4.8	-4	Stable Development	Less Significant
TOXOPLASMA GONDII GONDII	4	3.8	-5	Stable Development	Less Significant
META-ANALYSIS	7	6.6	-5.71429	Stable Development	Less Significant
PATHOGEN	10	9.4	-6	Stable Development	Less Significant
ECOLOGY	6	5.6	-6.66667	Stable Development	Less Significant
ARCTIC	2	1.8	-10	Stable Development	Less Significant
DOG	7	6.2	-11.4286	Stable Development	Less Significant
RESISTANCE	5	4.4	-12	Stable Development	Less Significant
EPIDEMIOLOGY	19	16.4	-13.6842	Stable Development	Moderately Significant
NEMATODES	11	9.4	-14.5455	Stable Development	Less Significant
HONEY BEE	5	4.2	-16	Stable Development	Less Significant
HAEMOPROTEUS	4	3.2	-20	Stable Development	Less Significant
GASTROINTESTINAL NEMATODESS	5	4	-20	Stable Development	Less Significant
ECTOPARASITE	5	4	-20	Stable Development	Less Significant
CONSERVATION	10	7.6	-24	Slow Decline	Less Significant
CONTROL	4	3	-25	Slow Decline	Less Significant
IRAN	6	4.4	-26.6667	Slow Decline	Less Significant
LIFE HISTORY	5	3.2	-36	Slow Decline	Less Significant
HISTOPATHOLOGY	6	3.8	-36.6667	Slow Decline	Less Significant
FISH	7	4.4	-37.1429	Slow Decline	Less Significant
FASCIOLIASIS HEPATICA	7	4.2	-40	Slow Decline	Less Significant
GIARDIA	7	4.2	-40	Slow Decline	Less Significant
ENDOPARASITES	7	4.2	-40	Slow Decline	Less Significant
APIS MELLIFERA	8	4.2	-47.5	Slow Decline	Less Significant
BABESIA	8	4.2	-47.5	Slow Decline	Less Significant
MIGRATION	5	2.6	-48	Slow Decline	Less Significant
ENVIRONMENT	8	4	-50	Slow Decline	Less Significant
POPULATION DYNAMICS	6	2.8	-53.3333	Rapid Decline	Less Significant
CRYPTOSPORIDIUM	9	3.2	-64.4444	Rapid Decline	Less Significant

## Sheet: Stability_Analysis
keyword	mean_frequency	sd_frequency	cv_frequency	stability_category	consistency_score
SHEEP	4.65385	2.69729	57.96	相对稳定	71
CATSTLE	3.15385	2.18527	69.29	中等波动	65.4
EPIDEMIOLOGY	8.61538	6.06021	70.34	中等波动	64.8
DISEASE	4.84615	3.56306	73.52	中等波动	63.2
PLASMODIUM	6	4.68188	78.03	中等波动	61
GLOBAL GLOBAL WARMING	2.88462	2.30351	79.85	中等波动	60.1
CLIMATE	5.73077	4.64377	81.03	中等波动	59.5
BIODIVERSITY	3.11538	2.64313	84.84	中等波动	57.6
NEMATODES	2.76923	2.3547	85.03	中等波动	57.5
TEMPERATURE	6.61538	5.64324	85.3	中等波动	57.4
CLIMATE CHANGE	25.0385	21.3981	85.46	中等波动	57.3
MALARIA	8.19231	7.01438	85.62	中等波动	57.2
VARROA DESTRUCTOR	1.61538	1.38786	85.92	中等波动	57
FASCIOLIASIS HEPATICA	2.73077	2.37584	87	中等波动	56.5
ENVIRONMENT	2.15385	1.93271	89.73	中等波动	55.1
SEASONALITYALITY	2.84615	2.61828	91.99	中等波动	54
PARASITE	28.7692	26.6643	92.68	中等波动	53.7
APIS MELLIFERA	2.38462	2.21046	92.7	中等波动	53.6
CONSERVATION	3.34615	3.11053	92.96	中等波动	53.5
GLOBAL CHANGE	1.30769	1.22537	93.7	中等波动	53.1
TREMATODESS	2.19231	2.0595	93.94	中等波动	53
PATHOGEN	4	3.76298	94.07	中等波动	53
DIAGNOSIS	2.34615	2.22607	94.88	中等波动	52.6
GASTROINTESTINAL NEMATODESSS	1.92308	1.83135	95.23	中等波动	52.4
DOG	2.80769	2.68357	95.58	中等波动	52.2
CONTROL	1.53846	1.47596	95.94	中等波动	52
HOST-PARASITE INTERACTIONS	2.46154	2.37033	96.29	中等波动	51.9
POPULATION DYNAMICS	1.76923	1.70429	96.33	中等波动	51.8
TRANSMISSION	2.57692	2.53256	98.28	中等波动	50.9
ADAPTATION	2.46154	2.45326	99.66	中等波动	50.2
DISTRIBUTION	1.73077	1.73338	100.15	高度波动	49.9
DISEASE ECOLOGY	2.73077	2.75038	100.72	高度波动	49.6
SPATIAL DISTRIBUTION	1.46154	1.47596	100.99	高度波动	49.5
BROOD PARASITE	1.26923	1.28243	101.04	高度波动	49.5
HORSE	1.26923	1.28243	101.04	高度波动	49.5
SCHISTOSOMIASIS	3.96154	4.03466	101.85	高度波动	49.1
TICKS	1.88462	1.92514	102.15	高度波动	48.9
HAEMONCHUS CONTORTUS CONTORTUS	2	2.05913	102.96	高度波动	48.5
FASCIOLIASIS	1.88462	1.9458	103.25	高度波动	48.4
VECTOR	2.34615	2.481	105.75	高度波动	47.1
TREMATODES	1.26923	1.34336	105.84	高度波动	47.1
ARCTIC	1.46154	1.55514	106.4	高度波动	46.8
NEMATODESS	4.03846	4.30331	106.56	高度波动	46.7
HOST-PARASITE INTERACTIONSS	3.03846	3.24322	106.74	高度波动	46.6
COEVOLUTION	1.30769	1.40767	107.65	高度波动	46.2
RISK FACTORSS	2.57692	2.83087	109.85	高度波动	45.1
ENVIRONMENTAL CHANGE	1.5	1.65529	110.35	高度波动	44.8
AFRICA	1.69231	1.87124	110.57	高度波动	44.7
INFECTIOUS DISEASE	3.07692	3.40497	110.66	高度波动	44.7
BIOLOGICAL CONTROL	1.92308	2.13397	110.97	高度波动	44.5
PREVALENCE	8.03846	8.92852	111.07	高度波动	44.5
ECOLOGY	2.26923	2.52282	111.18	高度波动	44.4
INVASIVE SPECIES	3.11538	3.46787	111.31	高度波动	44.3
EUROPE	1.30769	1.4634	111.91	高度波动	44
MOSQUITO	1.80769	2.03998	112.85	高度波动	43.6
IRAN	2.11538	2.38876	112.92	高度波动	43.5
WILDLIFE	3.07692	3.47474	112.93	高度波动	43.5
HELMINTHS	1.84615	2.09174	113.3	高度波动	43.4
ZOONOSIS	8.34615	9.48659	113.66	高度波动	43.2
CRYPTOSPORIDIUM	1.76923	2.02599	114.51	高度波动	42.7
MIGRATION	1.53846	1.77157	115.15	高度波动	42.4
GIARDIA	1.80769	2.11696	117.11	高度波动	41.4
DIROFILARIASIS IMMITIS	1.65385	1.93788	117.17	高度波动	41.4
IMMUNE RESPONSE	1.38462	1.6267	117.48	高度波动	41.3
HAEMOPROTEUS	2.07692	2.44823	117.88	高度波动	41.1
VACCINE	1.42308	1.67745	117.88	高度波动	41.1
AVIAN MALARIA	2.34615	2.78485	118.7	高度波动	40.6
ECTOPARASITES	2.15385	2.57204	119.42	高度波动	40.3
GASTROINTESTINAL PARASITE	1.92308	2.29649	119.42	高度波动	40.3
LIFE HISTORY	1.42308	1.70113	119.54	高度波动	40.2
CO-INFECTION	1.30769	1.56893	119.98	高度波动	40
HONEY BEE	1.53846	1.85969	120.88	高度波动	39.6
PROTOZOA	2.5	3.02324	120.93	高度波动	39.5
PCR	2	2.44949	122.47	高度波动	38.8
PARASITE DISEASE	2.03846	2.50569	122.92	高度波动	38.5
INFECTION	2.73077	3.37707	123.67	高度波动	38.2
ECTOPARASITE	1.61538	2.00154	123.9	高度波动	38
TOXOPLASMA GONDII GONDII	1.57692	1.96312	124.49	高度波动	37.8
LIVESTOCK	1.73077	2.20105	127.17	高度波动	36.4
RESISTANCE	1.73077	2.20105	127.17	高度波动	36.4
HELMINTHSS	3.65385	4.66427	127.65	高度波动	36.2
LEISHMANIASIS	1.92308	2.49677	129.83	高度波动	35.1
POLLUTION	1.42308	1.85845	130.59	高度波动	34.7
SURVEILLANCE	1.42308	1.85845	130.59	高度波动	34.7
MAXENT	1.26923	1.66271	131	高度波动	34.5
LEISHMANIASISSIS	3.26923	4.31331	131.94	高度波动	34
AQUACULTURE	2.30769	3.17199	137.45	高度波动	31.3
PUBLIC HEALTH	2.19231	3.02019	137.76	高度波动	31.1
BACTERIA	1.57692	2.2122	140.29	高度波动	29.9
FISH	1.53846	2.15835	140.29	高度波动	29.9
DIVERSITY	1.38462	2.00154	144.56	高度波动	27.7
VECTOR-BORNE DISEASESS DISEASE	2.61538	3.85826	147.52	高度波动	26.2
META-ANALYSIS	1.92308	2.93834	152.79	极度波动	23.6
PARASITIC INFECTION	1.76923	2.74675	155.25	极度波动	22.4
NEGLECTED TROPICS DISEASES	2	3.13688	156.84	极度波动	21.6
BABESIA	1.46154	2.35339	161.02	极度波动	19.5
HISTOPATHOLOGY	1.26923	2.10823	166.1	极度波动	17
ANTHELMINTIC RESISTANCE	1.42308	2.38618	167.68	极度波动	16.2
ENDOPARASITES	1.46154	2.51763	172.26	极度波动	13.9
ONE HEALTH	3.80769	6.94561	182.41	极度波动	8.8

## Sheet: Lifecycle_Stages
keyword	trend_slope	r_squared	lifecycle_stage	research_momentum
PARASITE	3.213	0.849	Rapid Growth Phase	Strong Positive Momentum
CLIMATE CHANGE	2.683	0.92	Rapid Growth Phase	Strong Positive Momentum
EPIDEMIOLOGY	0.708	0.798	Rapid Growth Phase	Strong Positive Momentum
ZOONOSIS	1.108	0.798	Rapid Growth Phase	Strong Positive Momentum
MALARIA	0.806	0.773	Rapid Growth Phase	Strong Positive Momentum
PREVALENCE	1.021	0.764	Rapid Growth Phase	Strong Positive Momentum
TEMPERATURE	0.673	0.832	Rapid Growth Phase	Strong Positive Momentum
PLASMODIUM	0.52	0.721	Rapid Growth Phase	Strong Positive Momentum
CLIMATE	0.465	0.587	Steady Growth Phase	Strong Positive Momentum
DISEASE	0.335	0.517	Steady Growth Phase	Strong Positive Momentum
SHEEP	0.266	0.57	Steady Growth Phase	Moderate Positive Momentum
NEMATODES	0.415	0.543	Steady Growth Phase	Strong Positive Momentum
PATHOGEN	0.411	0.698	Steady Growth Phase	Strong Positive Momentum
SCHISTOSOMIASIS	0.44	0.696	Steady Growth Phase	Strong Positive Momentum
ONE HEALTH	0.66	0.529	Rapid Growth Phase	Strong Positive Momentum
HELMINTHS	0.495	0.658	Steady Growth Phase	Strong Positive Momentum
CONSERVATION	0.329	0.655	Steady Growth Phase	Strong Positive Momentum
LEISHMANIASISSIS	0.455	0.651	Steady Growth Phase	Strong Positive Momentum
CATTLE	0.196	0.468	Fluctuating/Developing Phase	Moderate Positive Momentum
BIODIVERSITY	0.238	0.475	Steady Growth Phase	Moderate Positive Momentum
INVASIVE SPECIES	0.374	0.679	Steady Growth Phase	Strong Positive Momentum
INFECTIOUS DISEASE	0.353	0.628	Steady Growth Phase	Strong Positive Momentum
WILDLIFE	0.352	0.601	Steady Growth Phase	Strong Positive Momentum
HOST-PARASITE INTERACTIONS	0.35	0.68	Steady Growth Phase	Strong Positive Momentum
GLOBAL WARMING	0.221	0.539	Steady Growth Phase	Moderate Positive Momentum
SEASONALITY	0.278	0.661	Steady Growth Phase	Moderate Positive Momentum
DOG	0.305	0.757	Steady Growth Phase	Strong Positive Momentum
NEMATODES	0.241	0.615	Steady Growth Phase	Moderate Positive Momentum
DISEASE ECOLOGY	0.279	0.6	Steady Growth Phase	Moderate Positive Momentum
FASCIOLIASIS HEPATICA	0.235	0.572	Steady Growth Phase	Moderate Positive Momentum
INFECTION	0.337	0.582	Steady Growth Phase	Strong Positive Momentum
VECTOR-BORNE DISEASES	0.378	0.562	Steady Growth Phase	Strong Positive Momentum
RISK FACTORS	0.322	0.756	Steady Growth Phase	Strong Positive Momentum
TRANSMISSION	0.242	0.533	Steady Growth Phase	Moderate Positive Momentum
PROTOZOA	0.305	0.594	Steady Growth Phase	Strong Positive Momentum
ADAPTATION	0.234	0.532	Steady Growth Phase	Moderate Positive Momentum
HOST-PARASITE INTERACTIONS	0.228	0.54	Steady Growth Phase	Moderate Positive Momentum
APIS MELLIFERA	0.174	0.361	Fluctuating/Developing Phase	Moderate Positive Momentum
AVIAN MALARIA	0.282	0.6	Steady Growth Phase	Moderate Positive Momentum
DIAGNOSIS	0.256	0.774	Steady Growth Phase	Moderate Positive Momentum
VECTOR	0.251	0.597	Steady Growth Phase	Moderate Positive Momentum
AQUACULTURE	0.325	0.616	Steady Growth Phase	Strong Positive Momentum
ECOLOGY	0.272	0.682	Steady Growth Phase	Moderate Positive Momentum
PUBLIC HEALTH	0.29	0.538	Steady Growth Phase	Moderate Positive Momentum
TREMATODESS	0.196	0.529	Fluctuating/Developing Phase	Moderate Positive Momentum
ECTOPARASITES	0.269	0.642	Steady Growth Phase	Moderate Positive Momentum
ENVIRONMENT	0.191	0.57	Fluctuating/Developing Phase	Moderate Positive Momentum
IRAN	0.254	0.662	Steady Growth Phase	Moderate Positive Momentum
HAEMOPROTEUS	0.211	0.436	Steady Growth Phase	Moderate Positive Momentum
PARASITE DISEASE	0.26	0.631	Steady Growth Phase	Moderate Positive Momentum
HAEMONCHUS CONTORTUS	0.17	0.4	Fluctuating/Developing Phase	Moderate Positive Momentum
NEGLECTED TROPICAL DISEASES	0.278	0.46	Steady Growth Phase	Moderate Positive Momentum
PCR	0.277	0.748	Steady Growth Phase	Moderate Positive Momentum
BIOLOGICAL CONTROL	0.159	0.323	Fluctuating/Developing Phase	Moderate Positive Momentum
GASTROINTESTINAL NEMATODESS	0.184	0.59	Fluctuating/Developing Phase	Moderate Positive Momentum
GASTROINTESTINAL PARASITE	0.243	0.654	Steady Growth Phase	Moderate Positive Momentum
LEISHMANIASIS	0.232	0.507	Steady Growth Phase	Moderate Positive Momentum
META-ANALYSIS	0.295	0.591	Steady Growth Phase	Moderate Positive Momentum
FASCIOLIASIS	0.194	0.581	Fluctuating/Developing Phase	Moderate Positive Momentum
TICKS	0.193	0.589	Fluctuating/Developing Phase	Moderate Positive Momentum
HELMINTHS	0.215	0.62	Steady Growth Phase	Moderate Positive Momentum
GIARDIA	0.219	0.627	Steady Growth Phase	Moderate Positive Momentum
MOSQUITO	0.192	0.521	Fluctuating/Developing Phase	Moderate Positive Momentum
CRYPTOSPORIDIUM	0.186	0.493	Fluctuating/Developing Phase	Moderate Positive Momentum
PARASITIC INFECTION	0.271	0.571	Steady Growth Phase	Moderate Positive Momentum
POPULATION DYNAMICS	0.159	0.507	Fluctuating/Developing Phase	Moderate Positive Momentum
DISTRIBUTION	0.162	0.513	Fluctuating/Developing Phase	Moderate Positive Momentum
LIVESTOCK	0.218	0.576	Steady Growth Phase	Moderate Positive Momentum
RESISTANCE	0.238	0.682	Steady Growth Phase	Moderate Positive Momentum
AFRICA	0.174	0.504	Fluctuating/Developing Phase	Moderate Positive Momentum
DIROFILARIA IMMITIS	0.195	0.589	Fluctuating/Developing Phase	Moderate Positive Momentum
ECTOPARASITE	0.186	0.505	Fluctuating/Developing Phase	Moderate Positive Momentum
VARROA DESTRUCTOR	0.118	0.42	Fluctuating/Developing Phase	Moderate Positive Momentum
BACTERIA	0.211	0.532	Steady Growth Phase	Moderate Positive Momentum
TOXOPLASMA GONDII GONDII	0.171	0.445	Fluctuating/Developing Phase	Moderate Positive Momentum
CONTROL	0.103	0.286	Fluctuating/Developing Phase	Moderate Positive Momentum
FISH	0.194	0.47	Fluctuating/Developing Phase	Moderate Positive Momentum
HONEY BEE	0.166	0.467	Fluctuating/Developing Phase	Moderate Positive Momentum
MIGRATION	0.137	0.349	Fluctuating/Developing Phase	Moderate Positive Momentum
ENVIRONMENTAL CHANGE	0.179	0.683	Fluctuating/Developing Phase	Moderate Positive Momentum
ARCTIC	0.099	0.238	Fluctuating/Developing Phase	Neutral Momentum
BABESIA	0.214	0.484	Steady Growth Phase	Moderate Positive Momentum
ENDOPARASITES	0.224	0.461	Steady Growth Phase	Moderate Positive Momentum
SPATIAL DISTRIBUTION	0.122	0.398	Fluctuating/Developing Phase	Moderate Positive Momentum
ANTHELMINTIC RESISTANCE	0.179	0.328	Fluctuating/Developing Phase	Moderate Positive Momentum
LIFE HISTORY	0.145	0.423	Fluctuating/Developing Phase	Moderate Positive Momentum
POLLUTION	0.184	0.571	Fluctuating/Developing Phase	Moderate Positive Momentum
SURVEILLANCE	0.199	0.668	Fluctuating/Developing Phase	Moderate Positive Momentum
VACCINE	0.158	0.521	Fluctuating/Developing Phase	Moderate Positive Momentum
DIVERSITY	0.159	0.371	Fluctuating/Developing Phase	Moderate Positive Momentum
IMMUNE RESPONSE	0.171	0.646	Fluctuating/Developing Phase	Moderate Positive Momentum
CO-INFECTION	0.168	0.667	Fluctuating/Developing Phase	Moderate Positive Momentum
COEVOLUTION	0.118	0.413	Fluctuating/Developing Phase	Moderate Positive Momentum
EUROPE	0.105	0.303	Fluctuating/Developing Phase	Moderate Positive Momentum
GLOBAL CHANGE	0.092	0.332	Fluctuating/Developing Phase	Neutral Momentum
BROOD PARASITE	0.122	0.53	Fluctuating/Developing Phase	Moderate Positive Momentum
HISTOPATHOLOGY	0.201	0.534	Steady Growth Phase	Moderate Positive Momentum
HORSE	0.097	0.338	Fluctuating/Developing Phase	Neutral Momentum
MAXENT	0.154	0.503	Fluctuating/Developing Phase	Moderate Positive Momentum
TREMATODES	0.136	0.597	Fluctuating/Developing Phase	Moderate Positive Momentum

## Sheet: Heatmap_Data_Matrix
keyword	2000	2001	2002	2003	2004	2005	2006	2007	2008	2009	2010	2011	2012	2013	2014	2015	2016	2017	2018	2019	2020	2021	2022	2023	2024	2025
PARASITE	0	3	4	1	8	3	10	5	10	9	16	20	18	21	30	35	32	27	29	52	59	73	55	55	76	97
CLIMATE CHANGE	1	0	1	0	3	4	5	2	11	13	15	24	19	22	30	38	28	34	34	32	53	48	47	50	62	75
EPIDEMIOLOGY	4	4	1	2	1	2	3	1	2	6	5	6	10	10	13	8	11	9	15	10	19	21	14	16	15	16
ZOONOSIS	1	0	0	0	2	1	0	0	1	1	1	3	2	3	9	14	10	10	9	15	16	24	17	19	26	33
MALARIA	0	1	1	3	2	1	5	1	4	3	4	2	13	6	8	10	15	9	11	13	13	8	18	14	21	27
PREVALENCE	1	2	1	0	0	1	3	2	1	2	1	3	4	4	7	4	9	6	8	16	23	19	17	20	25	30
TEMPERATURE	0	1	0	1	0	0	7	1	4	4	2	5	4	8	4	5	8	8	11	12	10	18	13	16	17	13
PLASMODIUM	0	0	0	0	1	2	5	2	2	3	3	7	8	6	9	11	7	3	14	7	6	14	14	12	9	11
CLIMATE	5	3	2	1	1	0	2	4	2	1	3	6	3	9	1	4	5	7	8	18	6	12	11	10	13	12
DISEASE	0	3	0	0	1	1	3	1	7	6	5	5	8	6	4	5	5	5	5	5	8	7	8	4	17	7
SHEEP	3	3	2	1	2	1	3	3	4	4	2	6	6	3	5	6	4	4	3	8	8	11	6	5	11	7
NEMATODES	3	0	3	0	2	0	1	3	0	0	1	0	2	2	2	5	8	4	2	9	11	11	7	6	6	17
PATHOGEN	1	0	1	1	0	0	2	1	1	2	2	3	4	5	2	1	3	5	6	7	10	13	12	6	7	9
SCHISTOSOMIASIS	0	1	0	0	1	1	0	1	1	4	3	1	2	1	4	7	5	6	4	5	9	6	10	5	9	17
ONE HEALTH	0	0	0	0	0	0	0	0	0	0	0	0	0	3	0	2	2	2	4	4	6	10	5	12	21	28
HELMINTHS	1	0	0	2	0	0	0	0	0	1	1	4	2	2	1	3	1	2	4	4	8	9	10	12	10	18
CONSERVATION	1	0	0	1	0	1	2	0	1	4	4	4	1	2	1	0	5	5	3	4	10	7	9	6	9	7
LEISHMANIASISSIS	0	0	0	0	0	0	0	0	0	2	3	1	0	1	4	1	4	4	6	4	2	13	6	7	12	15
CATTLE	3	1	2	0	0	0	2	1	1	2	3	3	2	5	5	4	4	7	5	3	5	4	8	2	7	3
BIODIVERSITY	1	0	0	1	1	1	2	0	4	2	4	5	3	2	4	4	2	3	4	6	3	4	5	2	5	13
INVASIVE SPECIES	0	0	0	0	0	0	0	0	1	2	1	1	3	2	4	7	2	4	3	7	3	12	4	6	11	8
INFECTIOUS DISEASE	0	0	0	0	0	0	0	1	1	0	2	4	1	1	5	3	4	4	5	11	2	8	4	12	6	6
WILDLIFE	0	0	0	0	0	1	0	1	0	4	1	2	1	2	4	10	4	2	1	2	5	6	5	7	10	12
HOST-PARASITE INTERACTIONS	0	0	1	1	0	0	0	0	2	0	3	4	4	0	2	2	1	4	5	7	4	6	6	8	6	13
GLOBAL WARMING	0	0	0	0	2	1	0	2	2	5	5	2	5	1	3	2	1	5	4	1	5	5	8	6	5	5
SEASONALITY	0	0	0	0	1	0	0	1	1	3	2	2	2	5	3	2	7	2	5	4	4	9	2	6	5	8
DOG	0	0	0	0	0	0	0	0	3	2	0	1	6	1	4	5	3	2	4	4	7	5	5	7	6	8
NEMATODES	0	0	0	0	0	2	0	1	3	3	0	3	4	3	5	4	4	1	3	3	5	5	9	3	4	7
DISEASE ECOLOGY	0	0	0	0	0	2	1	0	2	0	3	2	1	2	2	3	2	5	4	6	6	12	4	4	5	5
FASCIOLIASIS HEPATICA	0	0	0	0	0	1	1	0	1	2	1	3	4	2	3	6	8	3	5	3	7	5	6	2	4	4
INFECTION	0	0	0	1	0	0	0	1	0	0	1	5	0	0	5	7	1	0	4	3	6	6	3	10	7	11
VECTOR-BORNE DISEASES	0	0	0	0	0	0	0	0	0	1	2	1	3	1	2	1	0	1	2	7	7	6	4	3	13	14
RISK FACTORS	0	0	0	0	0	0	0	0	0	0	2	2	1	3	2	3	5	3	4	7	4	6	3	5	6	11
TRANSMISSION	0	1	0	0	0	0	3	1	2	1	1	3	3	2	0	2	0	3	7	6	5	5	9	6	2	5
PROTOZOA	0	0	0	2	0	1	0	0	1	0	3	3	0	1	2	2	1	2	3	5	2	6	6	5	7	13
ADAPTATION	1	0	0	0	0	0	0	0	2	1	4	2	1	0	1	4	8	3	8	3	4	3	5	4	6	4
HOST-PARASITE INTERACTIONS	0	0	0	0	1	0	3	1	0	0	1	3	1	4	3	1	5	1	8	7	4	5	3	3	4	6
APIS MELLIFERA	0	3	1	1	1	0	2	1	1	0	3	2	3	1	1	0	1	5	2	5	8	2	8	3	4	4
AVIAN MALARIA	0	0	0	0	0	1	0	0	0	0	0	3	1	0	1	8	3	3	2	4	6	7	5	9	4	4
DIAGNOSIS	0	1	0	0	1	0	0	0	0	1	2	1	3	3	3	3	2	3	2	2	4	4	7	7	6	6
VECTOR	0	0	0	0	0	0	0	1	1	0	2	3	3	2	3	2	2	5	3	3	2	7	9	5	1	7
AQUACULTURE	0	0	0	0	0	0	0	0	0	2	2	0	2	1	0	0	2	3	2	3	4	11	7	4	7	10
ECOLOGY	0	0	0	0	0	0	0	0	1	1	1	0	1	1	4	5	3	1	3	4	6	9	3	6	5	5
PUBLIC HEALTH	0	0	0	0	2	1	0	0	0	1	0	1	2	0	2	3	2	1	0	3	4	5	4	5	13	8
TREMATODESS	0	0	0	0	0	0	2	0	0	1	1	4	6	0	3	3	4	3	3	3	2	7	4	3	5	3
ECTOPARASITES	0	0	0	0	1	0	0	2	0	0	0	2	2	2	1	1	2	2	4	4	5	2	2	9	7	8
ENVIRONMENT	0	1	0	0	0	1	1	3	1	0	2	2	1	1	3	2	2	2	2	4	8	4	5	2	4	5
IRAN	0	0	0	0	0	0	1	0	0	0	1	1	2	1	1	2	4	4	6	4	6	3	2	4	9	4
HAEMOPROTEUS	0	0	1	0	0	0	0	0	0	0	0	0	0	2	6	4	3	5	7	6	4	6	2	5	1	2
PARASITE DISEASE	1	0	0	0	1	0	0	0	1	0	0	2	0	2	2	1	1	2	5	2	3	4	6	3	8	9
HAEMONCHUS CONTORTUS	0	0	0	0	1	1	0	1	1	1	1	3	0	5	2	4	6	1	1	2	3	2	7	1	3	6
NEGLECTED TROPICAL DISEASES	0	0	0	0	0	0	0	0	0	0	2	0	2	1	1	2	0	4	2	2	2	13	5	1	7	8
PCR	0	0	0	0	0	0	0	0	0	0	0	1	0	0	0	3	4	4	3	7	4	5	4	6	6	5
BIOLOGICAL CONTROL	2	0	1	0	1	2	2	2	0	1	1	3	0	0	1	1	0	0	4	0	3	2	7	6	7	4
GASTROINTESTINAL NEMATODESS	1	0	0	0	0	1	1	2	1	0	2	0	0	4	2	1	1	3	1	5	5	3	4	3	4	6
GASTROINTESTINAL PARASITE	0	0	0	0	0	0	0	2	0	1	2	0	1	0	2	0	1	4	2	4	5	7	3	3	6	7
LEISHMANIASIS	0	0	0	1	2	0	0	0	0	0	3	2	1	2	0	2	1	1	1	1	3	3	3	9	7	8
META-ANALYSIS	0	0	0	0	0	0	0	0	0	1	0	0	1	0	1	2	1	0	1	3	7	9	5	3	7	9
FASCIOLIASIS	1	0	0	0	1	1	1	0	0	2	0	1	1	1	2	2	1	1	5	3	4	5	4	1	7	5
TICKS	1	0	0	1	1	2	1	0	0	0	0	0	2	0	1	3	2	2	2	2	5	6	4	6	3	5
HELMINTHS	0	0	0	0	0	0	0	0	1	1	2	0	1	3	1	5	1	1	1	5	2	4	5	7	3	5
GIARDIA	0	0	0	1	0	0	0	0	0	0	1	2	0	2	0	2	3	2	1	5	7	3	6	4	5	3
MOSQUITO	0	0	0	0	0	0	1	1	0	0	1	1	1	2	3	4	1	0	6	4	3	5	4	4	0	6
CRYPTOSPORIDIUM	1	0	0	0	0	0	0	1	0	1	1	2	1	1	0	1	3	4	2	3	9	2	4	3	4	3
PARASITIC INFECTION	0	0	0	1	0	0	0	0	0	0	0	0	2	0	1	1	0	4	1	1	3	3	4	9	7	9
POPULATION DYNAMICS	0	0	0	1	1	1	1	1	0	0	0	3	1	2	1	1	2	4	3	4	6	0	3	3	3	5
DISTRIBUTION	1	1	0	0	0	1	0	1	0	1	1	1	1	1	2	2	0	6	2	2	2	3	5	6	3	3
LIVESTOCK	0	0	0	0	1	0	0	0	0	1	0	2	1	2	1	2	1	2	3	1	2	5	7	1	5	8
RESISTANCE	0	0	0	0	0	0	1	0	0	0	0	0	0	1	2	2	2	3	1	6	5	2	4	3	6	7
AFRICA	0	0	0	1	0	0	0	1	1	4	1	1	0	1	0	2	1	3	1	3	3	6	3	3	2	7
DIROFILARIA IMMITIS	0	0	0	0	0	0	0	0	1	1	0	0	2	1	6	2	2	0	1	2	3	5	3	5	5	4
ECTOPARASITE	0	0	0	0	0	0	0	1	0	1	1	0	2	1	0	2	2	5	2	0	5	7	5	2	2	4
VARROA DESTRUCTOR	0	1	1	1	0	0	2	2	1	0	2	1	2	1	0	0	2	4	1	3	3	1	2	3	5	4
BACTERIA	0	0	0	0	0	1	0	0	0	0	1	1	1	0	1	1	2	3	1	1	3	8	4	2	3	8
TOXOPLASMA GONDII GONDII	0	1	0	1	0	0	0	0	0	2	1	1	0	2	1	0	1	1	0	7	4	6	3	2	4	4
CONTROL	2	3	0	0	0	0	0	0	0	2	1	1	2	1	2	1	1	2	2	1	4	2	6	2	1	4
FISH	0	0	0	0	0	1	0	1	0	1	1	1	3	0	0	1	0	0	0	2	7	2	5	4	7	4
HONEY BEE	0	2	0	0	1	0	0	1	1	1	1	0	0	0	1	0	0	2	1	3	5	3	6	5	5	2
MIGRATION	1	0	0	1	0	0	0	1	1	1	1	1	1	0	3	1	2	1	2	5	5	3	1	0	7	2
ENVIRONMENTAL CHANGE	0	0	0	0	0	0	1	0	0	1	0	2	0	2	3	0	2	0	3	3	3	3	3	5	3	5
ARCTIC	0	0	0	0	0	1	0	0	2	3	1	0	3	2	2	1	3	2	1	6	2	1	5	1	1	1
BABESIA	0	0	0	0	0	0	0	0	0	2	0	0	1	0	0	0	2	0	1	3	8	4	1	6	3	7
ENDOPARASITES	0	0	0	0	0	0	0	0	0	0	0	2	0	0	1	2	0	1	0	4	7	1	0	5	8	7
SPATIAL DISTRIBUTION	0	0	0	0	1	0	0	0	0	2	0	2	0	2	2	4	3	5	1	3	2	4	2	2	2	1
ANTHELMINTIC RESISTANCE	0	1	0	0	0	0	0	1	0	0	0	0	2	4	0	0	1	1	1	4	3	4	0	2	2	11
LIFE HISTORY	0	0	0	0	1	0	0	1	1	0	0	2	0	2	3	3	3	0	0	0	5	4	1	2	5	4
POLLUTION	0	0	0	0	0	0	0	0	0	1	1	4	1	0	1	1	0	0	1	1	4	3	5	4	5	5
SURVEILLANCE	0	0	0	0	0	0	0	0	0	0	0	0	2	1	3	1	1	1	1	3	1	5	4	3	6	5
VACCINE	0	0	0	1	1	1	0	0	0	1	0	0	1	1	2	2	1	0	3	0	2	6	4	3	3	5
DIVERSITY	0	0	1	0	0	0	0	0	0	0	1	0	0	0	1	0	7	5	2	2	1	3	5	1	5	2
IMMUNE RESPONSE	0	0	0	0	0	0	0	0	0	0	2	1	3	0	0	1	1	2	3	4	2	3	1	4	4	5
CO-INFECTION	0	0	0	0	0	0	0	0	2	0	0	1	0	0	1	1	2	2	2	4	2	3	1	5	4	4
COEVOLUTION	0	0	0	0	0	0	0	0	0	0	2	4	1	1	1	3	2	2	1	5	1	2	3	3	1	2
EUROPE	0	0	1	0	1	0	0	0	0	0	3	2	3	2	0	3	2	0	1	0	1	5	1	2	4	3
GLOBAL CHANGE	1	0	0	0	1	0	0	1	0	1	1	3	2	2	2	1	1	2	1	2	1	4	1	1	1	5
BROOD PARASITE	1	0	0	0	1	0	0	0	0	2	0	1	0	1	2	2	4	1	1	1	1	2	3	3	3	4
HISTOPATHOLOGY	0	0	0	0	0	0	0	0	0	0	0	0	0	0	0	1	0	3	1	3	6	4	2	2	3	8
HORSE	2	1	0	2	0	0	0	1	1	0	1	0	0	1	0	1	1	1	3	1	2	2	2	5	2	4
MAXENT	0	0	0	0	0	0	0	0	0	0	1	2	0	0	3	3	2	2	0	4	1	0	3	2	5	5
TREMATODES	0	0	0	1	0	0	0	0	0	2	0	2	1	1	0	2	1	2	0	2	3	4	3	3	4	2

## Sheet: Summary_Statistics
Metric	Value
Number of Keywords Analyzed	100
Time Span (Years)	26
Start Year	2000
End Year	2025
Total Research Frequency	7,882
Average Annual Frequency	3
Most Popular Keyword	PARASITE
Frequency of Top Keyword	748
Fastest Growing Keyword (2020-2025)	LEISHMANIASIS
Growth Rate of Fastest Growing Keyword	430%
Highest Annual Frequency	920
Lowest Annual Frequency	25
Average Growth Rate (All Years)	16.1%
Number of Emerging Keywords (Growth > 50%)	35
Most Stable Keyword	SHEEP
Stability Score of Most Stable Keyword	71/100

## Sheet: Instructions
Worksheet_Name	Description	Primary_Use
Raw_Data	Original frequency data for each keyword by year	Reference for original data
Keyword_Summary	Summary statistics for each keyword: total frequency, mean, peak values, etc.	Identify core research directions
Annual_Statistics	Total research frequency and annual growth rates	Analyze overall research trends
Relative_Percentage	Relative percentage of each keyword per year (% of total research)	Understand changes in relative importance
Growth_Trend_Analysis	Growth trend analysis for 2020-2025 period	Identify emerging research hotspots
Stability_Analysis	Temporal stability analysis of research directions (coefficient of variation)	Evaluate research stability and consistency
Lifecycle_Stages	Lifecycle stage classification based on temporal trends	Determine development stage of research topics
Heatmap_Data_Matrix	Sorted heatmap data matrix (for visualization input)	Input for heatmap visualization
Summary_Statistics	Overall summary statistics and key metrics	Quick overview of key findings
