# Supplementary material for: Global research trends at the intersection of climate change and parasitic diseases: a systematic bibliometric research (2000–2025)
Source: Front Cell Infect Microbiol. 2026 May 4;16:1804158. doi: 10.3389/fcimb.2026.1804158 (PMC13180821; doi:10.3389/fcimb.2026.1804158)
Supplement: Supplementary file 1 [file DataSheet1.zip › SDC/SDC/cluster_summary.xlsx]

## Sheet: cluster_summary
Cluster	Nodes of numbers	Correlation
1	20	0.845	PARASITE, ZOONOSIS, PREVALENCE
2	12	0.769	TEMPERATURE, EPIDEMIOLOGY, PATHOGEN
3	11	0.735	ECTOPARASITES, PARASITIC INFECTION, INFECTION
4	4	0.814	BACTERIA, NEGLECTED TROPICAL DISEASES, DISEASE ECOLOGY
5	3	0.808	LIVESTOCK, VACCINE, FASCIOLIASIS
6	5	0.718	GIARDIA, GASTROINTESTINAL NEMATODES, ENVIRONMENT
7	5	0.697	PLASMODIUM, HELMINTHS, AVIAN MALARIA
