# Supplementary material for: Global research trends at the intersection of climate change and parasitic diseases: a systematic bibliometric research (2000–2025)
Source: Front Cell Infect Microbiol. 2026 May 4;16:1804158. doi: 10.3389/fcimb.2026.1804158 (PMC13180821; doi:10.3389/fcimb.2026.1804158)
Supplement: Supplementary file 1 [file DataSheet1.zip › SDC/SDC/forecast_summary.xlsx]

## Sheet: forecast_summary
Keyword	Last_Year_Freq	Avg_Forecast_Freq	CAGR	Total_Change	Forecast_Range	Model
PARASITE	97	122.69	0.024	256.91	[87.84, 157.54]	Exponential Smoothing
CLIMATE CHANGE	75	84.29	0.012	92.91	[65.19, 103.39]	Exponential Smoothing
EPIDEMIOLOGY	16	15.76	-0.002	-2.44	[15.76, 15.76]	Exponential Smoothing
ZOONOSIS	33	40.72	0.021	77.17	[29.38, 52.05]	Exponential Smoothing
MALARIA	27	27.43	0.002	4.27	[20.56, 34.29]	Exponential Smoothing
PREVALENCE	30	30	0	-0.01	[30, 30]	Exponential Smoothing
TEMPERATURE	13	18.92	0.038	59.24	[16.04, 21.81]	Exponential Smoothing
PLASMODIUM	11	15.08	0.032	40.82	[12.84, 17.33]	Exponential Smoothing
CLIMATE	12	11.59	-0.003	-4.13	[11.59, 11.59]	Exponential Smoothing
DISEASE	7	11.53	0.051	45.32	[9.8, 13.27]	Exponential Smoothing
SHEEP	7	8.79	0.023	17.91	[7.78, 9.8]	Exponential Smoothing
NEMATODES	17	11.07	-0.042	-59.34	[11.07, 11.07]	Exponential Smoothing
PATHOGEN	9	9	0	0	[9, 9]	Exponential Smoothing
SCHISTOSOMIASIS	17	15.68	-0.008	-13.25	[11.13, 20.23]	Exponential Smoothing
ONE HEALTH	28	64.22	0.087	362.18	[33.84, 94.6]	Exponential Smoothing
HELMINTHSS	18	26.42	0.039	84.2	[17.3, 35.54]	Exponential Smoothing
CONSERVATION	7	7.5	0.007	4.96	[7.5, 7.5]	Exponential Smoothing
LEISHMANIASIS	15	20.68	0.033	56.83	[12.86, 28.5]	Exponential Smoothing
CATTLE	3	4.52	0.042	15.19	[4.52, 4.52]	Exponential Smoothing
BIODIVERSITY	13	7.2	-0.057	-57.99	[6.2, 8.21]	Exponential Smoothing
