# Supplementary material for: Global research trends at the intersection of climate change and parasitic diseases: a systematic bibliometric research (2000–2025)
Source: Front Cell Infect Microbiol. 2026 May 4;16:1804158. doi: 10.3389/fcimb.2026.1804158 (PMC13180821; doi:10.3389/fcimb.2026.1804158)
Supplement: Supplementary file 1 [file DataSheet1.zip › SDC/SDC/literature_metrics_summary.txt]

Bibliometric Analysis Summary
====================
Generation time: 2026-01-18 10:26:50
Data file: Word_Dynamics_bibliometrix_2026-01-16.csv

1. Overall statistics
   Time range: 2000-2025
   Total keywords: 100
   Total number of data records: 2600
   Total frequency: 7882

2. The top 20 keywords with the highest cumulative frequency
    1. PARASITE                 : 748
    2. CLIMATE CHANGE           : 651
    3. EPIDEMIOLOGY             : 224
    4. ZOONOSIS                 : 217
    5. MALARIA                  : 213
    6. PREVALENCE               : 209
    7. TEMPERATURE              : 172
    8. PLASMODIUM               : 156
    9. CLIMATE                  : 149
   10. DISEASE                  : 126
   11. SHEEP                    : 121
   12. NEMATODES               : 105
   13. PATHOGEN                 : 104
   14. SCHISTOSOMIASIS          : 103
   15. ONE HEALTH               : 99
   16. HELMINTHS              : 95
   17. CONSERVATION             : 87
   18. LEISHMANIASIS         : 85
   19. CATTLE                  : 82
   20. BIODIVERSITY             : 81

3. Trend analysis of the top 10 keywords

   [1] PARASITE
       Cumulative frequency: 748 | Average frequency: 28.77 per year
       Historical trend: Significant growth (Slope=3.213, R²=0.849)
       Peak: 2025 (97 times)

   [2] CLIMATE CHANGE
       Cumulative frequency: 651 | Average frequency: 25.04 per year
       Historical trend: Significant growth (Slope=2.683, R²=0.920)
       Annual average growth rate: 18.9%
       Peak: 2025 (75 times)

   [3] EPIDEMIOLOGY
       Cumulative frequency: 224 | Average frequency: 8.62 per year
       Historical trend: Significant growth (Slope=0.708, R²=0.798)
       Annual average growth rate: 5.7%
       Peak: 2021 (21 times)

   [4] ZOONOSIS
       Cumulative frequency: 217 | Average frequency: 8.35 per year
       Historical trend: Significant growth (slope=1.108, R²=0.798)
       Annual average growth rate: 15.0%
       Peak: 2025 (33 times)

   [5] MALARIA
       Cumulative frequency: 213 | Average frequency: 8.19 per year
       Historical trend: Significant growth (Slope=0.806, R²=0.773)
       Peak: 2025 (27 times)

   [6] PREVALENCE
       Cumulative frequency: 209 | Average frequency: 8.04 per year
       Historical trend: Significant growth (slope=1.021, R²=0.764)
       Annual average growth rate: 14.6%
       Peak: 2025 (30 times)

   [7] TEMPERATURE
       Cumulative frequency: 172 | Average frequency: 6.62 per year
       Historical trend: significant growth (slope=0.673, R²=0.832)
       Peak: 2021 (18 times)

   [8] PLASMODIUM
       Cumulative frequency: 156 | Average frequency: 6.00 per year
       Historical trend: Significant growth (Slope=0.520, R²=0.721)
       Peak: 2018 (14 times)

   [9] CLIMATE
       Cumulative frequency: 149 | Average frequency: 5.73 per year
       Historical trend: Significant growth (Slope=0.465, R²=0.587)
       Annual average growth rate: 3.6%
       Peak: 2019 (18 times)

   [10] DISEASE
       Cumulative frequency: 126 | Average frequency: 4.85 per year
       Historical trend: Significant growth (Slope=0.335, R²=0.517)
       Peak: 2024 (17 times)

4. Core findings
   The top 20 keywords account for 48.6% of the total frequency
   - Fastest-growing keyword: PARASITE
   - Keyword with the most stable trend: CLIMATE CHANGE
   Based on the comprehensive score, the core keywords are: PARASITE, CLIMATE CHANGE, EPIDEMIOLOGY
