# Supplementary material for: Global research trends at the intersection of climate change and parasitic diseases: a systematic bibliometric research (2000–2025)
Source: Front Cell Infect Microbiol. 2026 May 4;16:1804158. doi: 10.3389/fcimb.2026.1804158 (PMC13180821; doi:10.3389/fcimb.2026.1804158)
Supplement: Supplementary file 1 [file DataSheet1.zip › SDC/SDC/strong_correlations.xlsx]

## Sheet: strong_correlations
keyword1	keyword2	correlation
PARASITE	ZOONOSIS	0.983
PARASITE	PREVALENCE	0.967
PARASITE	CLIMATE CHANGE	0.965
CLIMATE CHANGE	ZOONOSIS	0.953
ZOONOSIS	PREVALENCE	0.947
AQUACULTURE	BACTERIA	0.937
PARASITE	META-ANALYSIS	0.929
PARASITE	RISK FACTORS	0.927
AQUACULTURE	NEGLECTED TROPICAL DISEASES	0.925
CLIMATE CHANGE	PREVALENCE	0.924
PREVALENCE	META-ANALYSIS	0.924
PREVALENCE	HELMINTHS	0.921
META-ANALYSIS	AQUACULTURE	0.921
HOST-PARASITE INTERACTIONS	PROTOZOA	0.92
AQUACULTURE	LEISHMANIASIS	0.918
PARASITE DISEASE	LIVESTOCK	0.916
HELMINTHS	PROTOZOA	0.915
PARASITE	HELMINTHS	0.914
ZOONOSIS	RISK FACTORS	0.914
ZOONOSIS	META-ANALYSIS	0.912
PREVALENCE	RESISTANCE	0.912
CLIMATE CHANGE	SCHISTOSOMIASIS	0.911
ZOONOSIS	LEISHMANIASIS	0.911
BACTERIA	NEGLECTED TROPICAL DISEASES	0.911
ZOONOSIS	HELMINTHS	0.909
HELMINTHS	ONE HEALTH	0.907
HOST-PARASITE INTERACTIONS	IMMUNE RESPONSE	0.907
PCR	CO-INFECTION	0.906
VECTOR-BORNE DISEASES	ONE HEALTH	0.906
AQUACULTURE	GASTROINTESTINAL PARASITE	0.904
ZOONOSIS	SCHISTOSOMIASIS	0.903
HELMINTHS	HOST-PARASITE INTERACTIONS	0.903
PREVALENCE	VECTOR-BORNE DISEASES	0.902
HELMINTHS	PARASITIC INFECTION	0.902
PARASITE	SCHISTOSOMIASIS	0.899
PARASITE	LEISHMANIASIS	0.899
SURVEILLANCE	INVASIVE SPECIES	0.898
PARASITE	SURVEILLANCE	0.897
ZOONOSIS	SURVEILLANCE	0.897
LEISHMANIASIS	PROTOZOA	0.897
PARASITE	VECTOR-BORNE DISEASES	0.896
ZOONOSIS	INVASIVE SPECIES	0.896
PROTOZOA	ONE HEALTH	0.896
PARASITE	RESISTANCE	0.895
CLIMATE CHANGE	MALARIA	0.895
CLIMATE CHANGE	DOG	0.895
CLIMATE CHANGE	DIAGNOSIS	0.894
HELMINTHS	POLLUTION	0.894
NEMATODESS	HISTOPATHOLOGY	0.894
PARASITE	GASTROINTESTINAL PARASITE	0.893
CLIMATE CHANGE	HELMINTHS	0.893
CLIMATE CHANGE	EPIDEMIOLOGY	0.893
PARASITE	AQUACULTURE	0.892
CLIMATE CHANGE	RISK FACTORS	0.891
ZOONOSIS	ONE HEALTH	0.89
PREVALENCE	GASTROINTESTINAL PARASITE	0.89
PARASITE	PROTOZOA	0.889
EPIDEMIOLOGY	ECOLOGY	0.889
PARASITE	TEMPERATURE	0.888
ZOONOSIS	PROTOZOA	0.888
META-ANALYSIS	GASTROINTESTINAL PARASITE	0.888
AQUACULTURE	PATHOGEN	0.888
SURVEILLANCE	LEISHMANIASIS	0.888
LEISHMANIASIS	ONE HEALTH	0.888
ZOONOSIS	RESISTANCE	0.886
SCHISTOSOMIASIS	MALARIA	0.885
VECTOR-BORNE DISEASES	PUBLIC HEALTH	0.885
PREVALENCE	HISTOPATHOLOGY	0.883
PREVALENCE	ONE HEALTH	0.883
PARASITE DISEASE	ONE HEALTH	0.883
PARASITE	MALARIA	0.881
META-ANALYSIS	BACTERIA	0.881
PARASITE	NEMATODESS	0.88
ZOONOSIS	WILDLIFE	0.88
GASTROINTESTINAL PARASITE	HISTOPATHOLOGY	0.88
PARASITE	INVASIVE SPECIES	0.879
PREVALENCE	RISK FACTORS	0.879
META-ANALYSIS	VECTOR-BORNE DISEASES	0.879
PARASITE DISEASE	PROTOZOA	0.879
INVASIVE SPECIES	ECOLOGY	0.879
ZOONOSIS	PCR	0.878
GASTROINTESTINAL PARASITE	LEISHMANIASIS	0.878
RESISTANCE	GASTROINTESTINAL NEMATODES	0.878
INVASIVE SPECIES	SHEEP	0.877
PARASITE	ONE HEALTH	0.876
RISK FACTORS	PROTOZOA	0.876
LEISHMANIASIS	BACTERIA	0.876
ONE HEALTH	PARASITIC INFECTION	0.876
PARASITE	HOST-PARASITE INTERACTIONS	0.875
ZOONOSIS	AQUACULTURE	0.875
ZOONOSIS	GASTROINTESTINAL PARASITE	0.875
ZOONOSIS	NEMATODESS	0.875
META-ANALYSIS	HISTOPATHOLOGY	0.875
HELMINTHS	META-ANALYSIS	0.874
HELMINTHS	PARASITE DISEASE	0.874
TEMPERATURE	PCR	0.874
TEMPERATURE	PATHOGEN	0.874
EPIDEMIOLOGY	PATHOGEN	0.874
ZOONOSIS	PARASITE DISEASE	0.873
PREVALENCE	NEMATODESS	0.873
PREVALENCE	BABESIA	0.873
ONE HEALTH	PUBLIC HEALTH	0.873
RISK FACTORS	NEMATODESS	0.872
LEISHMANIASIS	PARASITE DISEASE	0.872
ECTOPARASITES	PARASITIC INFECTION	0.872
PARASITE DISEASE	FASCIOLIASIS	0.871
CLIMATE CHANGE	TEMPERATURE	0.87
CLIMATE CHANGE	WILDLIFE	0.87
ZOONOSIS	ECOLOGY	0.87
PREVALENCE	TEMPERATURE	0.87
TEMPERATURE	EPIDEMIOLOGY	0.87
PARASITE	ECOLOGY	0.869
PARASITE	HISTOPATHOLOGY	0.869
RISK FACTORS	HOST-PARASITE INTERACTIONS	0.869
SURVEILLANCE	PUBLIC HEALTH	0.869
PARASITE	PARASITE DISEASE	0.868
ZOONOSIS	MALARIA	0.868
RESISTANCE	VECTOR-BORNE DISEASES	0.868
PARASITE	EPIDEMIOLOGY	0.867
CLIMATE CHANGE	PARASITE DISEASE	0.867
ZOONOSIS	VECTOR-BORNE DISEASES	0.867
ZOONOSIS	PUBLIC HEALTH	0.867
PREVALENCE	MALARIA	0.867
SCHISTOSOMIASIS	HISTOPATHOLOGY	0.867
MALARIA	DOG	0.867
CONSERVATION	GIARDIA	0.867
MALARIA	RESISTANCE	0.866
LEISHMANIASIS	NEGLECTED TROPICAL DISEASES	0.866
TICKS	AVIAN MALARIA	0.866
PREVALENCE	SCHISTOSOMIASIS	0.865
META-ANALYSIS	NEMATODESS	0.864
SCHISTOSOMIASIS	RESISTANCE	0.864
SURVEILLANCE	DIROFILARIASIS IMMITIS	0.864
CLIMATE CHANGE	RESISTANCE	0.863
ZOONOSIS	TEMPERATURE	0.863
PREVALENCE	AQUACULTURE	0.863
GASTROINTESTINAL PARASITE	VECTOR-BORNE DISEASES	0.863
ECOLOGY	DIROFILARIASIS IMMITIS	0.863
PARASITE	PCR	0.862
PREVALENCE	ENVIRONMENTAL CHANGE	0.862
PREVALENCE	ECTOPARASITES	0.862
SCHISTOSOMIASIS	WILDLIFE	0.862
RISK FACTORS	LEISHMANIASIS	0.861
PCR	RESISTANCE	0.861
PROTOZOA	VECTOR-BORNE DISEASES	0.861
PREVALENCE	SURVEILLANCE	0.86
HELMINTHS	INFECTION	0.86
RISK FACTORS	PCR	0.86
RISK FACTORS	RESISTANCE	0.86
RISK FACTORS	SEASONALITYALITY	0.86
AQUACULTURE	LIVESTOCK	0.86
PARASITE	DOG	0.859
HELMINTHS	AQUACULTURE	0.859
AQUACULTURE	SURVEILLANCE	0.859
GASTROINTESTINAL PARASITE	BACTERIA	0.859
PCR	CLIMATE	0.858
PARASITE	DIAGNOSIS	0.857
PARASITE	BACTERIA	0.857
ZOONOSIS	HISTOPATHOLOGY	0.857
ZOONOSIS	BACTERIA	0.857
DIAGNOSIS	PARASITIC INFECTION	0.857
CLIMATE CHANGE	HOST-PARASITE INTERACTIONS	0.856
ZOONOSIS	HOST-PARASITE INTERACTIONS	0.856
PREVALENCE	PCR	0.856
HELMINTHS	DIAGNOSIS	0.856
PREVALENCE	PARASITE DISEASE	0.855
ECOLOGY	TICKS	0.855
RISK FACTORS	MALARIA	0.854
PATHOGEN	CONSERVATION	0.854
WILDLIFE	INFECTION	0.854
CLIMATE CHANGE	META-ANALYSIS	0.853
CLIMATE CHANGE	INFECTION	0.853
ZOONOSIS	INFECTION	0.853
RISK FACTORS	IMMUNE RESPONSE	0.853
PARASITE	PUBLIC HEALTH	0.852
HELMINTHS	SCHISTOSOMIASIS	0.852
AQUACULTURE	AFRICA	0.852
RESISTANCE	HISTOPATHOLOGY	0.852
PREVALENCE	LEISHMANIASIS	0.851
PREVALENCE	PUBLIC HEALTH	0.851
EPIDEMIOLOGY	DOG	0.851
LEISHMANIASIS	INVASIVE SPECIES	0.851
PARASITE	PATHOGEN	0.85
ZOONOSIS	TICKS	0.85
META-ANALYSIS	PATHOGEN	0.85
SCHISTOSOMIASIS	LIVESTOCK	0.85
GASTROINTESTINAL PARASITE	NEGLECTED TROPICAL DISEASES	0.85
CO-INFECTION	ECTOPARASITES	0.85
INVASIVE SPECIES	NEGLECTED TROPICAL DISEASES	0.849
CLIMATE CHANGE	LEISHMANIASIS	0.848
PREVALENCE	EPIDEMIOLOGY	0.848
PREVALENCE	HOST-PARASITE INTERACTIONS	0.848
HELMINTHS	LEISHMANIASIS	0.848
DISEASE ECOLOGY	NEGLECTED TROPICAL DISEASES	0.848
AQUACULTURE	VACCINE	0.847
ECOLOGY	DISEASE ECOLOGY	0.847
PARASITE	WILDLIFE	0.846
ZOONOSIS	DIAGNOSIS	0.846
META-ANALYSIS	NEGLECTED TROPICAL DISEASES	0.846
PARASITE DISEASE	VECTOR-BORNE DISEASES	0.846
ECOLOGY	AVIAN MALARIA	0.846
PREVALENCE	CONSERVATION	0.845
HELMINTHS	ECTOPARASITES	0.845
META-ANALYSIS	ECOLOGY	0.845
PROTOZOA	LIVESTOCK	0.845
HISTOPATHOLOGY	BABESIA	0.845
ZOONOSIS	CO-INFECTION	0.844
PREVALENCE	PROTOZOA	0.844
META-ANALYSIS	LEISHMANIASIS	0.844
SURVEILLANCE	VECTOR-BORNE DISEASES	0.844
VECTOR-BORNE DISEASES	HISTOPATHOLOGY	0.844
PREVALENCE	DOG	0.843
META-ANALYSIS	VACCINE	0.843
SCHISTOSOMIASIS	NEMATODESS	0.843
PATHOGEN	DISEASE ECOLOGY	0.843
CLIMATE CHANGE	ECOLOGY	0.842
ZOONOSIS	DOG	0.842
PREVALENCE	PATHOGEN	0.842
PREVALENCE	PARASITIC INFECTION	0.842
TEMPERATURE	INVASIVE SPECIES	0.842
TEMPERATURE	CO-INFECTION	0.841
RISK FACTORS	CO-INFECTION	0.841
META-ANALYSIS	SURVEILLANCE	0.841
EPIDEMIOLOGY	SEASONALITYALITY	0.841
SCHISTOSOMIASIS	PROTOZOA	0.841
DIAGNOSIS	MALARIA	0.841
LEISHMANIASIS	VACCINE	0.841
CLIMATE CHANGE	INVASIVE SPECIES	0.84
HELMINTHS	HISTOPATHOLOGY	0.84
HELMINTHS	LIVESTOCK	0.84
RISK FACTORS	ONE HEALTH	0.84
PREVALENCE	DIAGNOSIS	0.839
HELMINTHS	VECTOR-BORNE DISEASES	0.839
PARASITE	ENVIRONMENTAL CHANGE	0.838
CLIMATE CHANGE	PROTOZOA	0.838
META-ANALYSIS	FASCIOLIASIS	0.838
AQUACULTURE	PROTOZOA	0.838
BACTERIA	LIVESTOCK	0.838
PARASITE	INFECTION	0.837
CLIMATE CHANGE	PCR	0.837
ZOONOSIS	PARASITIC INFECTION	0.837
TEMPERATURE	CLIMATE	0.837
META-ANALYSIS	SCHISTOSOMIASIS	0.837
ONE HEALTH	ECTOPARASITES	0.837
BACTERIA	VACCINE	0.837
BACTERIA	AFRICA	0.837
PARASITE	LIVESTOCK	0.836
CLIMATE CHANGE	SURVEILLANCE	0.836
ZOONOSIS	EPIDEMIOLOGY	0.836
PREVALENCE	TICKS	0.836
PREVALENCE	CO-INFECTION	0.836
RISK FACTORS	SCHISTOSOMIASIS	0.836
EPIDEMIOLOGY	PLASMODIUM	0.836
HOST-PARASITE INTERACTIONS	PARASITIC INFECTION	0.836
IMMUNE RESPONSE	ECTOPARASITES	0.836
TEMPERATURE	ENVIRONMENTAL CHANGE	0.835
CLIMATE CHANGE	VECTOR-BORNE DISEASES	0.834
META-ANALYSIS	SHEEP	0.834
NEMATODESS	BACTERIA	0.834
LIVESTOCK	VACCINE	0.834
CLIMATE CHANGE	GASTROINTESTINAL PARASITE	0.833
PREVALENCE	POLLUTION	0.833
TEMPERATURE	LEISHMANIASIS	0.833
META-ANALYSIS	TICKS	0.833
DIAGNOSIS	SURVEILLANCE	0.833
PCR	GIARDIA	0.833
GASTROINTESTINAL PARASITE	DISEASE ECOLOGY	0.833
RESISTANCE	NEMATODESS	0.833
PUBLIC HEALTH	WILDLIFE	0.833
TREMATODES	SHEEP	0.833
PARASITE	CO-INFECTION	0.832
ZOONOSIS	LIVESTOCK	0.832
HELMINTHS	ENVIRONMENTAL CHANGE	0.832
TEMPERATURE	SURVEILLANCE	0.832
HISTOPATHOLOGY	BACTERIA	0.832
PARASITE	SHEEP	0.831
CLIMATE CHANGE	POLLUTION	0.831
CLIMATE CHANGE	ONE HEALTH	0.831
RISK FACTORS	VECTOR-BORNE DISEASES	0.83
META-ANALYSIS	ONE HEALTH	0.83
SURVEILLANCE	PARASITE DISEASE	0.83
LEISHMANIASIS	LIVESTOCK	0.83
PREVALENCE	GASTROINTESTINAL NEMATODES	0.829
TEMPERATURE	AQUACULTURE	0.829
EPIDEMIOLOGY	DIAGNOSIS	0.829
EPIDEMIOLOGY	ENVIRONMENTAL CHANGE	0.829
GASTROINTESTINAL PARASITE	PATHOGEN	0.829
DOG	ECOLOGY	0.829
CO-INFECTION	IMMUNE RESPONSE	0.829
PARASITE	TICKS	0.828
CLIMATE CHANGE	HISTOPATHOLOGY	0.828
HELMINTHS	RISK FACTORS	0.828
HELMINTHS	TICKS	0.828
DIAGNOSIS	DOG	0.828
CLIMATE CHANGE	ENVIRONMENTAL CHANGE	0.827
META-ANALYSIS	PUBLIC HEALTH	0.827
SCHISTOSOMIASIS	PARASITE DISEASE	0.827
ENVIRONMENTAL CHANGE	ECTOPARASITES	0.827
PARASITE	FASCIOLIASIS	0.826
SCHISTOSOMIASIS	VECTOR-BORNE DISEASES	0.826
LEISHMANIASIS	VECTOR-BORNE DISEASES	0.826
CLIMATE CHANGE	LIVESTOCK	0.825
RISK FACTORS	CLIMATE	0.825
DOG	DIROFILARIASIS IMMITIS	0.825
INVASIVE SPECIES	DISEASE ECOLOGY	0.825
VECTOR-BORNE DISEASES	FASCIOLIASIS	0.825
CONSERVATION	POLLUTION	0.825
PARASITE	POLLUTION	0.823
EPIDEMIOLOGY	DIROFILARIASIS IMMITIS	0.823
GASTROINTESTINAL PARASITE	SURVEILLANCE	0.823
SURVEILLANCE	NEGLECTED TROPICAL DISEASES	0.823
LEISHMANIASIS	HOST-PARASITE INTERACTIONS	0.823
HOST-PARASITE INTERACTIONS	CO-INFECTION	0.823
HISTOPATHOLOGY	AFRICA	0.823
ZOONOSIS	VACCINE	0.822
TEMPERATURE	ECOLOGY	0.822
SURVEILLANCE	PROTOZOA	0.822
LEISHMANIASIS	SEASONALITYALITY	0.822
PROTOZOA	BACTERIA	0.822
CLIMATE CHANGE	ECTOPARASITES	0.821
CLIMATE CHANGE	PARASITIC INFECTION	0.821
ZOONOSIS	FASCIOLIASIS	0.821
META-ANALYSIS	INVASIVE SPECIES	0.821
PCR	AVIAN MALARIA	0.821
MALARIA	HOST-PARASITE INTERACTIONS	0.821
RESISTANCE	GIARDIA	0.821
TICKS	VACCINE	0.821
PREVALENCE	ECOLOGY	0.82
TEMPERATURE	DISEASE ECOLOGY	0.82
PCR	IRAN	0.82
HOST-PARASITE INTERACTIONS	VECTOR-BORNE DISEASES	0.82
PREVALENCE	GIARDIA	0.819
HELMINTHS	BACTERIA	0.819
DIAGNOSIS	HELMINTHS	0.819
MALARIA	PARASITE DISEASE	0.819
HOST-PARASITE INTERACTIONS	ONE HEALTH	0.819
INVASIVE SPECIES	PUBLIC HEALTH	0.819
CONSERVATION	TREMATODES	0.819
GIARDIA	ENVIRONMENT	0.819
PARASITE	IMMUNE RESPONSE	0.818
CLIMATE CHANGE	AQUACULTURE	0.818
CLIMATE CHANGE	CONSERVATION	0.818
PREVALENCE	ENVIRONMENT	0.818
GASTROINTESTINAL PARASITE	NEMATODESS	0.818
RISK FACTORS	HISTOPATHOLOGY	0.817
MALARIA	VECTOR-BORNE DISEASES	0.817
CLIMATE CHANGE	PATHOGEN	0.816
HELMINTHS	MALARIA	0.816
TEMPERATURE	RISK FACTORS	0.816
SCHISTOSOMIASIS	ONE HEALTH	0.816
RISK FACTORS	ENVIRONMENTAL CHANGE	0.815
META-ANALYSIS	BABESIA	0.815
GASTROINTESTINAL PARASITE	INVASIVE SPECIES	0.815
DIAGNOSIS	POLLUTION	0.814
AQUACULTURE	VECTOR-BORNE DISEASES	0.814
AQUACULTURE	ONE HEALTH	0.814
HOST-PARASITE INTERACTIONS	ECTOPARASITES	0.814
HISTOPATHOLOGY	GASTROINTESTINAL NEMATODES	0.814
LIVESTOCK	FASCIOLIASIS	0.814
PARASITE	GASTROINTESTINAL NEMATODES	0.813
CLIMATE CHANGE	PUBLIC HEALTH	0.813
TEMPERATURE	PLASMODIUM	0.813
RISK FACTORS	GASTROINTESTINAL PARASITE	0.813
META-ANALYSIS	LIVESTOCK	0.813
PCR	IMMUNE RESPONSE	0.813
MALARIA	SURVEILLANCE	0.813
ONE HEALTH	WILDLIFE	0.813
VACCINE	NEGLECTED TROPICAL DISEASES	0.813
HELMINTHS	VACCINE	0.812
EPIDEMIOLOGY	TICKS	0.812
PATHOGEN	BACTERIA	0.812
SURVEILLANCE	ONE HEALTH	0.812
SURVEILLANCE	SHEEP	0.812
NEMATODESS	BABESIA	0.812
TEMPERATURE	TREMATODES	0.811
TEMPERATURE	SEASONALITYALITY	0.811
AQUACULTURE	INVASIVE SPECIES	0.811
GASTROINTESTINAL PARASITE	RESISTANCE	0.811
ECTOPARASITES	INFECTION	0.811
PARASITE	CONSERVATION	0.81
PARASITE	PARASITIC INFECTION	0.81
PARASITE	SEASONALITYALITY	0.81
TEMPERATURE	DIAGNOSIS	0.81
TEMPERATURE	CONSERVATION	0.81
PCR	INVASIVE SPECIES	0.81
SCHISTOSOMIASIS	BACTERIA	0.809
DOG	TICKS	0.809
BACTERIA	DISEASE ECOLOGY	0.809
PARASITE	ECTOPARASITES	0.808
PREVALENCE	FASCIOLIASIS	0.808
AQUACULTURE	CONSERVATION	0.808
AQUACULTURE	DISEASE ECOLOGY	0.808
MALARIA	ONE HEALTH	0.808
VECTOR-BORNE DISEASES	IMMUNE RESPONSE	0.808
CLIMATE CHANGE	CO-INFECTION	0.807
CLIMATE CHANGE	FASCIOLIASIS	0.807
HELMINTHS	SURVEILLANCE	0.807
META-ANALYSIS	EPIDEMIOLOGY	0.807
AQUACULTURE	HISTOPATHOLOGY	0.807
HOST-PARASITE INTERACTIONS	PARASITE DISEASE	0.807
HISTOPATHOLOGY	ONE HEALTH	0.807
GIARDIA	TREMATODES	0.807
CLIMATE CHANGE	TICKS	0.806
PREVALENCE	INFECTION	0.806
HELMINTHS	BABESIA	0.806
META-ANALYSIS	PROTOZOA	0.806
HOST-PARASITE INTERACTIONS	HISTOPATHOLOGY	0.806
INVASIVE SPECIES	WILDLIFE	0.806
ECOLOGY	SEASONALITYALITY	0.806
GASTROINTESTINAL NEMATODES	ENVIRONMENT	0.806
HELMINTHS	AVIAN MALARIA	0.806
META-ANALYSIS	POLLUTION	0.805
SCHISTOSOMIASIS	DOG	0.805
AQUACULTURE	NEMATODESS	0.805
LEISHMANIASIS	FASCIOLIASIS	0.805
ENVIRONMENTAL CHANGE	INFECTION	0.805
LIVESTOCK	NEGLECTED TROPICAL DISEASES	0.805
PARASITE	VACCINE	0.804
CLIMATE CHANGE	IRAN	0.804
ZOONOSIS	ENVIRONMENTAL CHANGE	0.804
SCHISTOSOMIASIS	AQUACULTURE	0.804
SCHISTOSOMIASIS	HOST-PARASITE INTERACTIONS	0.804
AQUACULTURE	PARASITE DISEASE	0.804
GASTROINTESTINAL PARASITE	AFRICA	0.804
PARASITE DISEASE	POLLUTION	0.804
ECOLOGY	VACCINE	0.804
META-ANALYSIS	AFRICA	0.803
SCHISTOSOMIASIS	DIAGNOSIS	0.803
SCHISTOSOMIASIS	GASTROINTESTINAL PARASITE	0.803
PATHOGEN	GIARDIA	0.803
POLLUTION	INFECTION	0.803
PARASITE	DIROFILARIASIS IMMITIS	0.802
CLIMATE CHANGE	PLASMODIUM	0.802
EPIDEMIOLOGY	DISEASE ECOLOGY	0.802
PATHOGEN	LIVESTOCK	0.802
PARASITE DISEASE	PUBLIC HEALTH	0.802
ECOLOGY	SHEEP	0.802
ECOLOGY	INFECTION	0.802
PARASITE	DISEASE ECOLOGY	0.801
CLIMATE CHANGE	NEMATODESS	0.801
ZOONOSIS	ECTOPARASITES	0.801
HELMINTHS	WILDLIFE	0.801
SURVEILLANCE	LIVESTOCK	0.801
PUBLIC HEALTH	PARASITIC INFECTION	0.801
ECTOPARASITES	BABESIA	0.801
PREVALENCE	IMMUNE RESPONSE	0.8
HELMINTHS	TEMPERATURE	0.8
RISK FACTORS	ECTOPARASITES	0.8
INVASIVE SPECIES	TREMATODES	0.8
