# Supplementary material for: Global research trends at the intersection of climate change and parasitic diseases: a systematic bibliometric research (2000–2025)
Source: Front Cell Infect Microbiol. 2026 May 4;16:1804158. doi: 10.3389/fcimb.2026.1804158 (PMC13180821; doi:10.3389/fcimb.2026.1804158)
Supplement: Supplementary file 1 [file DataSheet1.zip › SDC/SDC/Terms Merge.xlsx]

## Sheet: keyword-merge
replace by	label
adaptation	local adaptation
agriculture	sustainable agriculture
amphibian	amphibian decline
animals	animal
animals	animal health
anthelmintic	anthelmintics
arthropods	arthropod
behaviour	behavior
biological invasions	biological invasion
birds	bird
bivalves	bivalve
blood parasites	blood parasite
brood parasitism	brood parasite
cats	cat
cercariae	cercaria
cestodes	cestoda
cestodes	cestode
climate change	climate changes
climate change	climate variability
climate change	climatic variables
co-infection	co-infections
communities	community
copepod	copepods
conservation	conservation biology
cryptosporidium	cryptosporidiosis
daphnia	daphnia magna
diagnosis	diagnostics
dirofilariasis	dirofilariosis
dirofilariasis	dirofilaria
dirofilariasis	dirofilaria immitis
dirofilariasis	dirofilaria repens
disease	diseases
disease control	disease management
dog	dogs
echinococcosis	echinococcus
echinococcosis	cystic echinococcosis
echinococcosis	echinococcus granulosus
echinococcosis	echinococcus multilocularis
ecological niche modeling	ecological niche model
ecological niche modeling	ecological niche modelling
ectoparasites	ectoparasite
ectoparasites	ectoparasitism
emerging disease	emerging diseases
emerging infectious disease	emerging infectious diseases
endoparasites	endoparasite
entamoeba	entamoeba histolytica
environmental change	environmental drivers
environmental change	environmental variability
epidemiology	epidemic
epidemiology	epidemics
fascioliasis	fasciolosis
fascioliasis	fasciola
fascioliasis	fasciola gigantica
fascioliasis	fasciola hepatica
food web	food webs
food security	food safety
freshwater fish	freshwater snails
gastrointestinal nematodes	gastrointestinal nematode
genotype	genotyping
geographic information system	geographic information systems
geographic information system	geographical information system
geographic information system	geographical information systems
giardia	giardia duodenalis
giardia	giardiasis
goats	goat
haemonchus contortus	haemonchus
haemoproteus	haemosporida
haemoproteus	haemosporidia
haemoproteus	haemosporidian
haemoproteus	haemosporidian parasites
haemoproteus	haemosporidians
heartworm	heartworm disease
helminths	helminth
helminths	helminth parasites
histopathology	histology
honey bee	honey bees
honey bee	honeybee
horse	horses
host-parasite interactions	host_parasite interaction
host-parasite interactions	host_parasite interactions
host-parasite relationships	host-parasite relationship
host-pathogen interactions	host-pathogen interaction
human	humans
immune response	immune defence
infectious disease	infectious diseases
infection	infections
infection	infectivity
interactions	interaction
invertebrate	invertebrates
ixodes ricinus	ixodes
ixodes ricinus	ixodidae
land use	land-use change
landscape	landscape ecology
latitudinal gradient	latitudinal diversity gradient
leishmaniasis	leishmania
leishmaniasis	visceral leishmaniasis
leishmaniasis	leishmaniosis
leishmaniasis	leishmania infantum
leishmaniasis	leishmania major
life history	life-history
lungworm	lungworms
lyme disease	lyme
malaria	malaria elimination
malaria	malaria transmission
mathematical model	mathematical models
mediterranean	mediterranean sea
metschnikowia	metschnikowia bicuspidata
microbiome	microbiota
modelling	model
modelling	modeling
molecular identification	molecular markers
morphology	morphometry
mosquito	mosquitoes
mosquito-borne disease	mosquito vectors
mytilus	mytilus edulis
mytilus	mytilus galloprovincialis
neglected tropical diseases	neglected diseases
neglected tropical diseases	neglected tropical disease
nematodes	nematoda
nematodes	nematode
nematodirus	nematodirus battus
nosema ceranae	nosema
nosema ceranae	nosema apis
nutrition	nutrients
one health	one health approach
orobanchaceae	orobanche
ostertagia ostertagi	ostertagia
oysters	oyster
parasite communities	parasite community
parasite	parasites
parasite	parasitic
parasite	parasitism
parasite	parasitoid
parasite	parasitology
parasite	parasitosis
parasitic diseases	parasitic disease
parasitic diseases	parasites and diseases
parasitic infection	parasitic infections
parasitic infection	parasite infection
parasitic nematodes	parasitic nematode
parasitic plants	parasitic plant
parasite control	parasite prevalence
pasture	pasture management
pathogen	pathogens
pcr	pcr-rflp
pesticides	pesticide
phylogenetics	phylogenetic analysis
plant-parasitic nematodes	plant-parasitic nematode
plasmodium	plasmodium falciparum
plasmodium	plasmodium relictum
plasmodium	plasmodium spp
plasmodium	plasmodium vivax
pollination	pollinators
predation	predator
predation	predator-prey
predation	predators
prevalence	prevention
protozoa	protozoan
protozoa	protozoan parasites
rangifer tarandus	rangifer
reproduction	reproductive biology
risk factors	risk factor
rodents	rodent
risk assessment	risk management
risk assessment	risk mapping
ruminants	ruminant
salmonids	salmonid
sandfly	sand flies
sandfly	sandflies
salmon	salmo salar
salmon	salmo trutta
schistosomiasis	schistosoma
schistosomiasis	schistosoma haematobium
schistosomiasis	schistosoma japonicum
schistosomiasis	schistosoma mansoni
seabird	seabirds
seasonality	season
seasonality	seasonal variation
snail	snails
social parasite	social parasitism
soil	soils
species distribution model	species distribution modeling
species distribution model	species distribution modelling
species distribution model	species distribution models
species interactions	species interaction
spatial distribution	spatial analysis
strongyles	strongyle
strongyles	strongyloides
strongyles	strongyloides stercoralis
teladorsagia circumcincta	teladorsagia
tick-borne diseases	tick-borne disease
toxocariasis	toxocara canis
toxocariasis	toxocara cati
toxoplasma gondii	toxoplasma
toxoplasma gondii	toxoplasmosis
transcriptomics	transcriptome
transmission dynamics	transmission rate
trematodes	trematoda
trematodes	trematode
trichostrongylus	trichostrongylus colubriformis
trophic interactions	trophic interaction
tropics	tropical
trypanosoma cruzi	trypanosoma
trypanosoma cruzi	trypanosomiasis
ungulates	ungulate
vaccine	vaccine development
vaccine	vaccines
vector	vectors
vector-borne diseases	vector-borne
vector-borne diseases	vector-borne disease
virus	viruses
global warming	warming
wildlife	wildlife disease
wildlife	wildlife diseases
wildlife	wildlife health
zoonosis	zoonoses
zoonosis	zoonotic
zoonosis	zoonotic disease
zoonosis	zoonotic diseases
babesia	babesia microti
babesia	babesiosis
biological control	biocontrol
biodiversity	biodiversity loss
biotic stress	abiotic stress
chytridiomycosis	chytrid
climatic factors	climatic conditions
coccidia	coccidiosis
pollution	contamination
pollution	environmental pollution
biological control	biocontrol
cooperia oncophora	cooperia

## Sheet: Terms Merge
label	replace by
bartley, david j.	bartley, d. j.
bergquist, robert n	bergquist, robert
cable, jo	cable, joanne
cattadori, isabella m.	cattadori, isabella m
chapman, colin a.	chapman, colin a
charlier, j.	charlier, johannes
civitello, david j.	civitello, david james
claerebout, e.	claerebout, edwin
elkin, brett t.	elkin, brett t
gleason, frank h.	gleason, frank h
hoberg, eric p	hoberg, eric p.
jenkins, emily j	jenkins, emily j.
johnson, pieter t, j	johnson, pieter t. j.
khokhlova, irina s.	khokhlova, irina s
kinsella, john michael	kinsella, john m.
kortet, r	kortet, raine
krasnov, boris r	krasnov, boris r.
kuris, armand m	kuris, armand m.
kutz, susan j.	kutz, susan
kutz, susan j	kutz, susan
lafferty, kevin d	lafferty, kevin d.
mcmahon, taegan a.	mcmahon, taegan a
miller, kristina m	miller, kristina m.
morgan, e. r.	morgan, eric r.
morgan, eric rené	morgan, eric r.
mostafavi, ehasn s	mostafavi, ehsan
nielsen, martin krarup	nielsen, martin k.
raffel, thomas r	raffel, thomas r.
robertson, lucy jane	robertson, lucy j.
rohr, jason r	rohr, jason r.
sargison, n. d.	sargison, neil donald
segner, helmut e	segner, helmut
shenbrot, georgy i	shenbrot, georgy i.
skuce, philip	skuce, philip john
soldanova, miroslava	soldánová, miroslava
stensgaard, anna sofie	stensgaard, anna-sofie
thieltges, david w	thieltges, david w.
utzinger, juerg	utzinger, jürg
van dijk, jan	van dijk, j.
vasem?gi, anti	vasemagi, anti
vennervald, birgitte j.	vennervald, birgitte jyding
vercruysse, j.	vercruysse, jozef
vineer, h. rose	vineer, hannah rose
wegner, k. mathias	wegner, karl mathias
williams, diana	williams, diana j. l.
wood, chelsea l	wood, chelsea l.
zhou, xiao-nong	zhou, xiaonong
MORGAN, ERIC RENE	morgan, eric r.
morgan, eric rené	morgan, eric r.
world health, organization	who
