# Supplementary material for: Global research trends at the intersection of climate change and parasitic diseases: a systematic bibliometric research (2000–2025)
Source: Front Cell Infect Microbiol. 2026 May 4;16:1804158. doi: 10.3389/fcimb.2026.1804158 (PMC13180821; doi:10.3389/fcimb.2026.1804158)
Supplement: Supplementary file 1 [file DataSheet1.zip › SDC/SDC/top_keywords_analysis.xlsx]

## Sheet: top_keywords_analysis
keyword	importance	rank	cluster
PARASITE	0.774	1	1
CLIMATE CHANGE	0.766	2	1
ZOONOSIS	0.761	3	1
PREVALENCE	0.755	4	1
PATHOLOGY	0.718	5	1
TEMPERATURE	0.717	6	2
RISK FACTORS	0.714	7	1
META-ANALYSIS	0.709	8	1
EPIDEMIOLOGY	0.706	9	2
SCHISTOSOMIASIS	0.701	10	1
DIAGNOSIS	0.698	11	2
PCR	0.698	12	2
AQUACULTURE	0.698	13	1
GASTROINTESTINAL PARASITE	0.698	14	1
MALARIA	0.696	15	1
PATHOGEN	0.695	16	2
RESISTANCE	0.695	17	1
SURVEILLANCE	0.694	18	1
LEISHMANIASIS	0.693	19	1
HOST-PARASITE INTERACTIONS	0.691	20	1
DOG	0.685	21	2
PARASITE DISEASE	0.682	22	1
INVASIVE SPECIES	0.679	23	1
PROTOZOA	0.679	24	1
VECTOR-BORNE DISEASES	0.676	25	1
ECOLOGY	0.675	26	2
CONSERVATION	0.669	27	2
NEMATODES	0.667	28	3
HISTOPATHOLOGY	0.666	29	3
ENVIRONMENTAL CHANGE	0.664	30	2
TICKS	0.661	31	2
POLLUTION	0.659	32	3
ONE HEALTH	0.659	33	1
BACTERIA	0.658	34	4
LIVESTOCK	0.657	35	5
CO-INFECTION	0.655	36	3
IMMUNE RESPONSE	0.652	37	3
FASCIOLIASIS	0.651	38	5
PUBLIC HEALTH	0.648	39	3
GIARDIA	0.647	40	6
ECTOPARASITES	0.646	41	3
TREMATODES	0.646	42	2
SHEEP	0.645	43	2
PARASITIC INFECTION	0.645	44	3
WILDLIFE	0.645	45	3
INFECTION	0.643	46	3
CLIMATE	0.637	47	6
GASTROINTESTINAL NEMATODES	0.633	48	6
DISEASE ECOLOGY	0.633	49	4
SEASONALITY	0.632	50	7
ENVIRONMENT	0.628	51	6
VACCINE	0.626	52	5
IRAN	0.625	53	6
PLASMODIUM	0.623	54	7
HELMINTHS	0.619	55	7
BABESIA	0.619	56	3
DIROFILARIA IMMITIS	0.618	57	7
AFRICA	0.618	58	4
AVIAN MALARIA	0.617	59	7
NEGLECTED TROPICAL DISEASES	0.611	60	4
